# Supplementary material for: Reduced levels of dopamine and altered metabolism in brains of HPRT knock-out rats: a new rodent model of Lesch-Nyhan Disease
Source: Sci Rep. 2016 May 17;6:25592. doi: 10.1038/srep25592 (PMC4869022; doi:10.1038/srep25592)
Supplement: Supplementary Tables [file srep25592-s2.xls]

## Sheet: Title and Affiliations
Reduced levels of dopamine and altered metabolism in brains of HPRT knock-out rats: a new rodent model of Lesch-Nyhan Disease. Stephen Meek1, Alison J. Thomson1, Linda Sutherland1, Matthew G.F. Sharp2, Julie Thomson2, Valerie Bishop1, Simone L. Meddle1, Yoann Gloaguen3, Stefan Weidt3, Karamjit Singh-Dolt1, Mia Buehr1, Helen K. Brown1, Andrew C. Gill1,4, and Tom Burdon1,4 1 The Roslin Institute an…

## Sheet: Table S1
		Meek et al., Supplementary Table S1. Chimaera and germline transmission efficiency of rat ES cells
		Cell Line	Sex	Modified locus	Pups born	Chimaeras	Sex	Germ line transmission
		DA27	F	wild type	176	21 (12%)	9F	1/9
		DA27-F1	F	hprt	97	11 (11%)	4F	0/3
		DA27-E1	F	hprt	77	37 (48%)	22F	1/10
		DAK31	M	wild type	62	21 (34%)	10M	4/10
		DAK31-4B12	M	hprt	43	11 (26%)	7M	2/11

## Sheet: Table S2
	Meek et al., Supplementary Table S2. List of potential metabolites identified in rat brains by LC-MS. Average levels for regions A and B in HPRT wild type and knock-out rat brains are presented, as well as the KO:WT ratio and corresponding p value for each region
Kegg ID		KO_region A_average	WT_region A_average	ratio_region A_KO:WT	ttest: region A (p value)	KO_region A_SD	WT_region A_SD		KO_region B_average	WT_region B_average	ratio_region B_KO:WT	ttest: region B (p value)	KO_region B_SD	WT_region B_SD
C00037	Glycine	46310.1	42123.8	1.09938	0.651399	15967.4	6220.96		33423.4	27233.7	1.22728	0.0910764	4159.93	4527.94
C01324	Br-	15624.2	17320.5	0.902066	0.828001	9333.64	11637.7		20901	22135.5	0.944229	0.903983	16230.4	10812.4
C11481	HSO3-	6458.45	5416.56	1.19235	0.510306	2250.08	1944.9		4738.99	3819.71	1.24067	0.394609	1692.48	1010.34
C11481	HSO3-	1794.64	1501.28	1.1954	0.00890894	42.8489	112.175		1529.77	1718.75	0.890048	0.232072	55.7087	252.417
C06144	3-Butynoate	639814	433970	1.47433	0.133137	162910	172072		459493	241811	1.90022	0.0398691	133704	53410.6
C07330	3-Methylbut-2-enal	3688.08	2798.99	1.31764	0.369966	1128.12	1436.81		1834.66	1668.06	1.09988	0.538733	374.771	347.505
C01771	2-Butenoate	14773.7	9614.71	1.53658	0.0663554	3643.04	2669.65		12192.4	4340.87	2.80874	0.0136125	3421.19	2940.86
C00741	Diacetyl	5.02309e+06	4.99651e+06	1.00532	0.906642	365781	227988		4.55282e+06	4.72457e+06	0.963647	0.426373	219811	332129
C00222	3-Oxopropanoate	41768.6	39998.4	1.04426	0.847346	10391.2	14140.9		27068.6	23398.9	1.15683	0.420172	6837.56	4914.42
C00099	beta-Alanine	4.28117e+06	4.11406e+06	1.04062	0.638452	536682	406318		3.86764e+06	3.84538e+06	1.00579	0.89292	286154	120935
C00041	L-Alanine	71816.9	64785.9	1.10853	0.540369	10169.2	18704.9		51014.4	39980.3	1.27599	0.396074	21790.1	7361.38
0	N-dimethylethanolamine	10048.1	10872.7	0.924161	0.623395	2586.98	1830.06		6526.88	11549.4	0.565126	0.0207156	2564.83	1562.2
C02154	Glyceraldehyde	1.01846e+07	9.9199e+06	1.02669	0.910568	2.37701e+06	3.80182e+06		6.98241e+06	5.68063e+06	1.22916	0.28784	1.87717e+06	1.11569e+06
C02502	2-Hydroxypyridine	11428.8	5624.55	2.03195	0.0369994	3392	2583.17		3768.13	2965.07	1.27084	0.732891	4077.28	1601.92
C02306	Phosphoramidate	44526.5	41782.3	1.06568	0.721976	13543.4	4524.79		50967.9	56152.3	0.907672	0.716184	14067.7	22969.8
C07272	Maleimide	17917.3	15568.8	1.15085	0.670728	9639.5	3315.54		10708.3	6341.47	1.68862	0.22994	3647.92	5309.8
C00059	Sulfate	46555.3	43898	1.06053	0.818874	14599.2	16718.7		45027	36839.2	1.22226	0.247527	10355.1	7215.5
C00009	Orthophosphate	1.41621e+06	1.40802e+06	1.00582	0.972997	259431	381721		1.0225e+06	803878	1.27196	0.180312	244304	129898
0	[FA (5:2)] 2,4-pentadienoic acid	17270.8	13974.9	1.23584	0.48398	7281.55	4860.4		14084.3	11837.8	1.18977	0.624487	6852.84	5334.42
C05562	Imidazole-4-methanol	4699.37	4965.43	0.946416	0.723045	1021.48	1004.23		3871.1	3292.95	1.17557	0.148033	385.983	563.906
C05146	Hydantoin	2574.77	3142.24	0.819405	0.426434	664.155	1127.2		2070.61	2136.08	0.96935	0.90675	642.758	853.35
C08279	Tiglic acid	8632.83	7874.39	1.09632	0.701261	2999.55	2258.53		9517.09	6830.01	1.39342	0.36515	4762.95	2388.33
C08279	Tiglic acid	41594.6	32352.7	1.28566	0.11175	7768.53	5996.18		32539.6	20742.4	1.56875	0.0667787	8162.08	6516.34
C08267	L-Azetidine 2-carboxylic acid	6799.54	4135.2	1.64431	0.482729	6367.02	2648.73		2369.62	765.677	3.09481	0.15041	1675.12	288.342
C07509	Diacetylmonoxime	35051.1	22482.4	1.55905	0.178611	13261	9431.91		15586.8	12394.3	1.25757	0.565028	9791.06	1988.97
C00109	2-Oxobutanoate	35975.9	29776.1	1.20821	0.469859	14505.6	5379.77		51100.5	27184	1.8798	0.14966	24904.3	3991.62
C02718	N-Formiminoglycine	15010.6	0	#DIV/0!	0.0031195	3422.02	0		11648.1	381.341	30.545	0.000816869	2151.12	762.683
C00114	Choline	12154321	1.27549e+07	0.952915	0.807132	3.88613e+06	2.60378e+06		8.25177e+06	10915844	0.755944	0.118987	1.87409e+06	2.23473e+06
C00168	Hydroxypyruvate	5037.25	4445.44	1.13313	0.640765	1790.41	1611.01		3708.26	1858.82	1.99496	0.00668697	618.406	183.314
C01010	Urea-1-carboxylate	15299.2	13890.6	1.10141	0.6053	1362.8	4779.38		10133.3	8351.15	1.2134	0.24416	2404.09	1051.1
C01089	(R)-3-Hydroxybutanoate	19481	23359.9	0.833951	0.426262	6027.86	6794.15		15884.5	15391.2	1.03205	0.853345	3631.5	3597.98
C00989	4-Hydroxybutanoic acid	9525.33	9327.42	1.02122	0.942856	3199.4	4201.3		5953.34	4237.2	1.40502	0.176808	1954.89	462.319
C00740	D-Serine	35160.7	28672.4	1.22629	0.267345	8639.72	5921.66		27978.3	25016.6	1.11839	0.402099	5053.15	4173.05
C00065	L-Serine	683398	782844	0.872969	0.191893	104519	84729.6		666994	508689	1.3112	0.151275	54881.1	166001
C06772	Diethanolamine	1575.71	62487.1	0.0252166	0.392715	660.938	122328		1492.25	3019.89	0.49414	0.0695019	1108.85	767.715
C00258	D-Glycerate	16287.3	14403.4	1.1308	0.40781	3668.81	1895.06		12563.5	9760.54	1.28718	0.162174	2942.21	1695.43
0	L-Glycericacid	2388.88	2405.01	0.993293	0.981962	990.745	944.33		1411.92	1492.76	0.945843	0.729875	417.084	110.073
0	3-mercapto-1,2-propanediol	1947.12	1274.48	1.52777	0.187042	720.812	526.786		969.67	747.681	1.2969	0.609525	648.144	504.947
C00519	Hypotaurine	28420.3	23656	1.2014	0.186982	5470.73	2681.76		17277.9	11389.8	1.51697	0.0433799	3740.89	2186.72
C05942	Pyrrole-2-carboxylate	1417.91	1080.4	1.31239	0.255844	446.986	278.294		1277.24	955.037	1.33737	0.111085	291.917	122.74
C00380	Cytosine	4237.88	4395.18	0.964211	0.863924	564.377	1618.24		3424.74	2464.64	1.38955	0.166114	1043.69	476.226
C00380	Cytosine	3.34075e+06	2.79346e+06	1.19592	0.434494	897276	950263		1.99909e+06	1.6433e+06	1.21651	0.324632	587457	235219
C02704	Monomethyl sulfate	3971.92	3598.11	1.10389	0.672086	814.229	1445.06		3037.84	2738.27	1.1094	0.690434	1175.57	803.427
C06455	Hydroxymethylphosphonate	18866.2	12114.1	1.55737	0.346185	9721.46	8936.54		35057.4	946.323	37.0459	0.193909	40902.3	1099.62
0	2-oxopenta-3,4-dienoate	26805.6	24364.5	1.10019	0.437647	3707.49	4534.1		22172	20998.3	1.0559	0.719619	5090.7	3543.14
C01546	2-Furoate	52446.3	29106.9	1.80185	0.0125302	10421.6	6839.85		37156.1	15603.8	2.38122	0.0304837	11816.8	3577.24
C00295	Orotate(Fragment)	1.00775e+06	802543	1.2557	0.275064	255626	226091		810352	613631	1.32059	0.142444	200340	60968.5
C00295	Orotate(Fragment)	223970	220102	1.01757	0.946503	85470.9	69860.6		117027	127991	0.914336	0.712807	53519.1	10555.6
0	sorbate	4521.99	4095.23	1.10421	0.275834	418.341	568.436		3002.91	3690.28	0.813736	0.0541124	449.725	344.09
0	sorbate	2613.15	3021.6	0.864824	0.562924	940.853	946.465		1898.4	1916.14	0.990741	0.933967	207.096	350.169
C03912	(S)-1-Pyrroline-5-carboxylate	15323.3	10385.9	1.47539	0.0377574	2990.99	1289.2		10494.7	7228.62	1.45182	0.126278	2541.92	2659.91
C00791	Creatinine	5.83718e+06	5.03301e+06	1.15978	0.448285	1.38437e+06	1.4196e+06		3.82434e+06	2.98917e+06	1.2794	0.292621	1.28438e+06	473077
C03248	Acetylenedicarboxylate	26603.5	24876.6	1.06942	0.659437	5529.09	4993.07		23047.3	17832.1	1.29246	0.472117	4415.6	12298.9
C00596	2-Hydroxy-2,4-pentadienoate	28872	25545.6	1.13021	0.494882	6676.48	6263.87		25506.2	19989.6	1.27597	0.143666	5107.5	4035.55
C00429	5,6-Dihydrouracil	100001	29157.1	3.42973	0.0354249	41085.6	13027.6		39701.8	16072.3	2.47019	0.279983	35653.9	9333.45
0	L-proline amide	6889.88	7636.27	0.902258	0.746125	1628.03	3980.95		5324.55	4753.87	1.12005	0.700007	1898.94	2087.31
C00763	D-Proline	139027	144376	0.96295	0.817425	18720.3	39366.6		115268	98641.7	1.16855	0.459241	37554	15545.7
C00148	L-Proline	6.9253e+06	7.08691e+06	0.977197	0.896813	1.56786e+06	1.80016e+06		5.69958e+06	5.094e+06	1.11888	0.384835	1.14404e+06	490862
C00141	3-Methyl-2-oxobutanoic acid	20647.3	21822.9	0.946133	0.760808	2958.97	6598.92		19220.1	14977.2	1.28329	0.389964	8389.62	1792.22
C02948	4-Hydroxyhexan-3-one	101844	93373.1	1.09072	0.690005	16244.4	36119.5		110814	127024	0.872387	0.521521	42461.7	18449.1
C03508	L-2-Amino-3-oxobutanoic acid	2908.32	2649.11	1.09784	0.591646	506.488	753.693		2439.57	1760.34	1.38585	0.0766567	504.407	367.623
C00183	L-Valine	89132.1	84937.7	1.04938	0.773013	19875.6	19434		65422.2	56910.3	1.14957	0.341088	14169.4	7478.02
C10900	Methyl oxalate	9797.87	4905.16	1.99746	0.0422328	2798.58	2567.04		4143.95	2422.59	1.71054	0.449986	3777.86	1666.91
C00042	Succinate	3.17352e+06	3.09031e+06	1.02693	0.89139	806729	844942		2.05627e+06	1.71663e+06	1.19785	0.452774	673774	504462
C14512	Benzofuran	0	0	#DIV/0!	#DIV/0!	0	0		0	0	#DIV/0!	#DIV/0!	0	0
C02009	Benzimidazole	4505.76	1080.51	4.17002	0.130887	3168.83	2161.02		1330.91	0	#DIV/0!	0.391002	2661.83	0
C02804	5-Hydroxypentanoate	12340.6	20182.7	0.611446	0.40134	8818.88	14633.2		23887.6	18757.2	1.27352	0.770373	29119.5	15849.2
C02804	5-Hydroxypentanoate	49813.6	36869.3	1.35108	0.392465	23080.7	15483.4		22508.2	20294.2	1.10909	0.676464	6911.04	7363.84
C14395	alpha-Methylstyrene	77677.7	5782.13	13.4341	0.381255	140347	8735.49		4201.34	2724.32	1.54216	0.710859	5295.28	5448.65
C05519	L-Allothreonine	3109.11	3712.86	0.837389	0.52327	1395.07	1099.18		1873.14	1832.88	1.02196	0.92848	786.566	296.068
C00188	L-Threonine	18692.9	14393.4	1.29871	0.165871	3904.25	3805.85		13371.7	12172.4	1.09852	0.665907	4336.3	2960.03
C00263	L-Homoserine	572828	623315	0.919002	0.244981	67873.3	31630.8		588919	562328	1.04729	0.611512	82473.2	53733.7
C05519	L-Allothreonine	5671.43	1634.65	3.46951	0.0870364	3202.64	2105.49		979.435	732.277	1.33752	0.831046	1958.87	962.979
C01796	D-Erythrose	14758.9	11838.1	1.24673	0.339416	3923.13	4036.75		9160.6	7866.91	1.16445	0.305578	2004.43	976.312
C00465	Purine	4456.7	548.976	8.11822	0.0419459	2338.53	436.205		2110.02	182.33	11.5725	0.130589	1869.45	210.655
C00601	Phenylacetaldehyde	0	0	#DIV/0!	#DIV/0!	0	0		0	0	#DIV/0!	#DIV/0!	0	0
C05823	3-Mercaptolactate	4023.74	4937.15	0.814993	0.513604	1285.2	2249.13		6893.68	4368.58	1.57801	0.201013	2413.3	2556.14
C01950	Picolinamide	7.02795e+06	3.72378e+06	1.88731	0.0600751	2.34429e+06	1.28695e+06		2.30223e+06	1.86213e+06	1.23634	0.778542	2.61949e+06	1.3512e+06
C02421	Isonicotineamide	679256	531770	1.27735	0.0934811	73488.5	121717		510472	413986	1.23307	0.203713	83088.7	105636
0	2-amino-4-methylphenol	1485.99	1561.38	0.951719	0.834547	279.451	618.061		1161.45	1033.54	1.12376	0.545746	359.106	146.345
C03167	Phosphonoacetaldehyde	81181.8	68055.9	1.19287	0.30112	17595.3	15049.5		59025.7	57017.4	1.03522	0.774627	7281.94	11143.6
C00245	Taurine	6107878	5.45876e+06	1.11891	0.360233	771864	1.04783e+06		5.43476e+06	4.37416e+06	1.24247	0.118774	987573	439544
C02376	5-Methylcytosine	74756	73829.9	1.01254	0.954559	17860.9	25381.6		51891	38028.5	1.36453	0.277023	19714.8	10953.1
C17929	4-methylhistamine	2788.48	7290.87	0.382462	0.053416	759.115	2996.77		2563.71	6019.26	0.425917	0.0237215	749.69	1797.95
C05123	2-Hydroxyethanesulfonate	539742	470644	1.14681	0.595991	188511	158913		386148	313808	1.23052	0.323668	109837	75000.9
C00178	Thymine	24346.3	31079.9	0.783346	0.459969	10593.2	13301.3		17880.8	29029.7	0.615951	0.291743	13251.7	14014.9
C07287	Sulcatone	848.714	1439.66	0.589524	0.0841973	153.336	475.799		1110.19	3980.4	0.278914	0.0240064	413.762	1442.62
C16621	1-Methyl-4-nitroimidazole	3629.58	0	#DIV/0!	0.000260405	357.166	0		2904.58	0	#DIV/0!	0.00849723	938.664	0
C05516	5-Amino-4-imidazole carboxylate	6918.22	0	#DIV/0!	0.0162661	2823.68	0		4349.32	380.257	11.4379	0.00516998	1401.42	760.513
C00450	2,3,4,5-Tetrahydropyridine-2-carboxylate	3947.57	2762.13	1.42918	0.324394	2007.99	339.918		1918.8	857.721	2.23709	0.0906423	849.792	576.048
C08292	alpha-(Methylenecyclopropyl)glycine	5981.51	5137.3	1.16433	0.353035	872.164	1401.17		4429.64	3652.43	1.21279	0.205836	952.97	385.845
C06761	(4E)-2-Oxohexenoic acid	4131.01	3111.63	1.3276	0.135106	1010.57	377.975		3428.21	3072.15	1.1159	0.609961	1097.72	719.477
C00906	5,6-Dihydrothymine	15374.1	15914	0.966078	0.824029	2583.97	3829.42		12116.2	11914.4	1.01694	0.897827	2324.43	1910.05
C01879	5-Oxoproline	1.91492e+06	1.74467e+06	1.09758	0.701735	617723	579797		1.42094e+06	1.16457e+06	1.22013	0.344325	433024	217428
C04281	L-1-Pyrroline-3-hydroxy-5-carboxylate	4.34426e+06	5.35487e+06	0.811273	0.0662228	584626	680754		5.09375e+06	5.13379e+06	0.9922	0.919422	618948	433132
C00408	L-Pipecolate	110348	88588.9	1.24562	0.39356	31916.1	34945.4		65023	45982.1	1.4141	0.0946774	14826.5	11961.5
0	nitrocyclohexane	38073.5	23646.5	1.61011	0.0189973	6059.39	6699.68		29115	24262	1.20003	0.646294	8190.42	17879.2
C01149	4-Trimethylammoniobutanal	1919.44	1362.39	1.40888	0.372694	718.134	901.037		1427.16	800.198	1.7835	0.0094188	238.101	233.661
C07512	Tetraethylammonium	5839.89	8808.4	0.662991	0.401299	2720.03	5766.01		7583.81	12190.5	0.622109	0.0448546	2439.48	2696.98
C00433	2,5-Dioxopentanoate	110638	102064	1.084	0.424887	5681.12	18202		94859.7	92945.1	1.0206	0.815727	8746.9	12953.6
0	[FA (7:0)] heptanoic acid	42222.6	40387.9	1.04543	0.79538	8144.4	10753.8		47731.8	48911.9	0.975873	0.931148	24259.3	7863.02
C01165	L-Glutamate 5-semialdehyde	11106.3	8778.94	1.26511	0.152465	2239.25	1700.46		7923.06	6525.51	1.21417	0.290935	1971.84	1337.16
C00300	Creatine	60225000	60325000	0.998342	0.977495	5.24492e+06	4.31383e+06		52375000	51525000	1.0165	0.579921	1.39613e+06	2.4985e+06
C08313	Skatole	2953.12	3308.05	0.892707	0.691812	883.967	1439.34		1830.99	1944.59	0.941582	0.721698	354.307	491.179
C00123	L-Leucine	1.26991e+06	1.43645e+06	0.884058	0.492061	315992	327839		935836	1.00354e+06	0.932539	0.664993	236182	179055
C00036	Oxaloacetate	2725.69	2508.97	1.08638	0.764982	1132.93	783.81		2232.17	1897.16	1.17658	0.274163	364.966	419.094
C00900	2-Acetolactate	2332.82	2599	0.897584	0.430585	373.485	502.853		1956.86	1328.57	1.47291	0.0900451	195.388	521.442
C06010	(S)-2-Acetolactate	27436.1	20742.7	1.32269	0.241863	4815.62	8754.07		18129.1	12219.1	1.48367	0.0995332	5063.14	2688.82
C00900	2-Acetolactate	36768.1	22684.6	1.62084	0.117807	8673.49	12403		18122.3	12095.1	1.49832	0.484006	14398.5	6191.55
C00152	L-Asparagine	62851.9	58496.5	1.07446	0.451926	8473.5	6680.98		59096.7	47500.4	1.24413	0.11752	7966.08	9776.14
0	[FA hydroxy(6:0)] 4-hydroxy-hexanoic acid	8175.3	10181.3	0.802973	0.290983	730.786	3117.24		19565.5	44321.1	0.441448	0.119696	11249.3	23024.3
C00515	D-Ornithine	20604	20522.8	1.00395	0.988829	6807.15	8759.25		14969.8	11426.8	1.31005	0.310863	5778.88	1394.54
C03943	(2R,4S)-2,4-Diaminopentanoate	7747.49	7180.49	1.07896	0.592894	735.158	1809.39		4205.59	3802.47	1.10602	0.812337	1386.95	2878.45
0	L-thiazolidine-4-carboxylate	539574	482376	1.11858	0.479202	132973	64791.6		287037	252797	1.13544	0.604839	102068	71577.5
C00402	D-Aspartate	5.79905e+06	5.70045e+06	1.0173	0.84074	456867	808939		5.51426e+06	5.2647e+06	1.0474	0.711463	530217	1.14446e+06
0	1-deoxyxylonojirimycin	4002.75	3401.34	1.17682	0.281004	659.334	769.235		3259.28	3016.9	1.08034	0.671757	996.487	350.588
0	N-hydroxyvaline	38212.3	27088.6	1.41064	0.574319	35184.1	5259.36		21679.9	19748.6	1.0978	0.731431	10153.1	1776.71
C00149	(S)-Malate	4.62394e+06	3.61875e+06	1.27777	0.079883	756371	554191		3.34104e+06	3.08148e+06	1.08423	0.508956	613016	400111
C01801	Deoxyribose	5431.23	3522.57	1.54184	0.175743	2007.33	1401.42		2979.09	2289.69	1.30109	0.508017	1835.28	183.077
0	D-homocysteine	3012.08	2564.4	1.17457	0.0779251	255.404	328.965		2740.49	2453.75	1.11686	0.411968	549.456	327.74
C00147	Adenine	7.41305e+06	7.01946e+06	1.05607	0.771673	1.95959e+06	1.69385e+06		5.22117e+06	4.62589e+06	1.12869	0.585656	1.92205e+06	471940
C01620	[FA trihydroxy(4:0)] 2,3,4-trihydroxy-butanoic acid	1.05022e+06	994993	1.05551	0.751352	208742	258521		890209	623332	1.42815	0.0319389	153516	69292.2
0	[FA trihydroxy(4:0)] 2,2,4-trihydroxy-butanoic acid	105348	91413.4	1.15243	0.8756	151444	72207.8		25396.5	10805.9	2.35024	0.172182	14712.4	11517.5
C00262	Hypoxanthine	1.55162e+07	17725000	0.875386	0.411188	4.20757e+06	2.55913e+06		1.09728e+07	12650000	0.867413	0.286588	2.48671e+06	1.20139e+06
C02918	1-Methylnicotinamide	48007.7	45165.3	1.06293	0.767557	8215.3	16122.8		45918.7	31546.5	1.45559	0.079391	10585.4	8338.41
0	3-sulfopropanal	1964.7	2593.23	0.757626	0.530147	1508.88	1117.72		2535.83	1464.35	1.73171	0.22889	683.565	1373.78
C00785	Urocanate	126161	137397	0.918228	0.770517	61874.9	38717.5		100003	107208	0.932792	0.826379	55233.2	28063.6
C01929	L-Histidinal	1431.72	1122.61	1.27535	0.258128	391.461	296.613		503.426	361.935	1.39093	0.717269	607.336	424.898
C05828	Methylimidazoleacetic acid	51418.8	49803.3	1.03244	0.861832	11871.3	13232.7		35119.3	36740.8	0.955866	0.843949	12180.5	9988.68
C00169	Carbamoyl phosphate	34220	28711.7	1.19185	0.51158	14763.1	2050.01		31972.8	46673.7	0.685028	0.174483	6752.48	16480.7
C08287	L-Hypoglycin	3713.13	3545.24	1.04736	0.89386	2282.66	462.497		3335.68	3539.8	0.942337	0.798692	1186.1	963.817
0	dimethylthiophosphate	16410.7	14388.8	1.14052	0.746145	10312	5677.84		19686.1	23027.6	0.854893	0.440675	2826.64	7260.45
C06231	Ectoine	5662.38	5271.13	1.07423	0.742715	1412.99	1777.39		3775.86	4363.54	0.86532	0.345674	902.133	701.548
0	[FA (8:1)] 7-octenoic acid	2749.17	3354.47	0.819554	0.0780333	130.285	470.318		3415.28	5733.58	0.595664	0.0525874	1518.77	1112.38
0	Vinylacetylglycine	24268.5	16060.7	1.51104	0.226537	9238	7892.49		9692.63	8627.65	1.12344	0.812222	8050.8	1989.76
C10172	Stachydrine	24142.2	15569.5	1.55061	0.0418583	3045.33	5394.09		14165.8	9086.51	1.55899	0.0596597	3607.77	1673.12
0	L-lactide	4797.02	5332.84	0.899524	0.161182	538.518	382.497		5759.81	6263.13	0.919638	0.670112	1905.77	1146.91
C16590	7-oxoheptanoate	2616.62	2857.73	0.915628	0.789112	1321.97	1103.06		5617.2	3607.94	1.5569	0.601964	6842.67	1312.6
C06423	[FA (8:0)] octanoic acid	184809	190124	0.972044	0.87134	18523.4	58286.6		214550	279721	0.767016	0.142776	59605.8	48477.1
C00940	2-Oxoglutaramate	30553	27367.7	1.11639	0.721701	12872.3	11174.6		16169.7	12865.5	1.25683	0.404389	6436.18	3140.56
C03239	6-Amino-2-oxohexanoate	3241.71	2133.03	1.51976	0.274386	1139.64	1437.02		2046.97	1304.45	1.56923	0.0252763	400.021	253.658
C03656	[FA oxo,amino(6:0)] 3-oxo-5S-amino-hexanoic acid	130021	102164	1.27267	0.297373	31837.6	36893.9		94282.1	72720.8	1.29649	0.28175	31345.6	16176.5
C01035	4-Guanidinobutanoate	1.16715e+06	815392	1.4314	0.0196871	169226	141591		709213	459856	1.54225	0.0162506	114318	95750.7
C01996	Acetylcholine	214233	74639.8	2.87023	0.252957	197250	39572.7		169223	81677.7	2.07184	0.0854794	71178.6	29669.6
C01181	4-Trimethylammoniobutanoate	2.14512e+06	1.70782e+06	1.25605	0.28675	363378	632921		1.61004e+06	1.16943e+06	1.37677	0.0444211	281571	168836
C06030	Methyloxaloacetate	86315.5	74195.8	1.16335	0.61356	41669	14214.6		66966.4	29265.2	2.28826	0.00147927	9580.38	4781.16
C06316	D-erythro-Ascorbate	36897.7	19175.7	1.92419	0.174521	19950.4	7306.71		41050.5	11578.9	3.54529	0.137771	29458.8	5825.41
C06006	(S)-2-Aceto-2-hydroxybutanoate	6868.46	5028.52	1.3659	0.192898	510.164	2200.21		6555.44	5015.09	1.30714	0.188123	1208	1656.4
C00064	L-Glutamine	5.87796e+06	5.82207e+06	1.0096	0.948984	1.20657e+06	1.16242e+06		4.56094e+06	4.11367e+06	1.10873	0.376488	744936	558299
C00819	D-Glutamine	59672.5	39026.3	1.52903	0.122538	18503.3	12860.5		29301.9	23928.1	1.22458	0.656775	21557.4	4658.85
0	ethyl-(2R)-methyl-(3S)-hydroxybutanoate	1982.27	2660.14	0.745173	0.105005	437.945	551.466		5213.9	8146.91	0.639985	0.142571	2982.61	589.037
C00739	D-Lysine	813237	698872	1.16364	0.475712	174231	242633		473854	368420	1.28618	0.252089	146865	52546
C03901	Thiomorpholine 3-carboxylate	76379.2	100572	0.75945	0.206273	15533.3	28992.3		83060.9	83528	0.994408	0.965695	17661.7	10705.3
C00025	L-Glutamate	1.04139e+07	1.02859e+07	1.01244	0.89836	1.25109e+06	1.45565e+06		9.34945e+06	7204580	1.29771	0.0614835	989449	1.50752e+06
C00217	D-Glutamate	56353.2	57657.4	0.97738	0.916376	12784.2	19898.1		47230.1	36056.9	1.30988	0.111078	8570.87	8348.91
C08264	L-Albizziine	13053.8	14065.6	0.928071	0.731845	2869.83	4782.4		8165.48	6968.82	1.17172	0.309945	1232.4	1744.99
C10144	Fagomine	10387.6	10015.1	1.0372	0.856834	2732.15	2861.05		6313.08	5858.64	1.07757	0.711598	2026.28	1113.97
C10144	Fagomine	2957.71	2374.53	1.2456	0.252048	560.746	722.338		2005.44	1597	1.25576	0.350968	724.923	247.378
C01087	(R)-2-Hydroxyglutarate	265734	214320	1.23989	0.252083	61498.9	52637		167213	121995	1.37066	0.135106	30113.5	41880.8
C00073	L-Methionine	1.58481e+06	1.75611e+06	0.902459	0.659349	449081	583985		1.11444e+06	1.10202e+06	1.01127	0.942682	241916	226268
C06771	Triethanolamine	110399	110231	1.00152	0.997668	47031.8	97806.3		82804.9	71204.9	1.16291	0.655117	39377.1	29478.9
C00310	D-Xylulose	10133.1	9481.47	1.06873	0.778608	1036.07	4153.1		9466.35	6084.51	1.55581	0.0229408	1743.6	1285.42
C00121	D-Ribose	34922.8	20958.5	1.66628	0.107031	8450.45	11764.1		16086.3	11502.6	1.39849	0.582317	14353.2	5192.98
0	1-Methylhypoxanthine	8330.26	3923.62	2.12311	0.0529872	2979.01	1097.94		5665.68	3006.1	1.88473	0.0562831	1841.51	709.384
C05629	Phenylpropanoate	7022.16	2131.21	3.29492	0.314316	8031.45	2095.8		3260.37	1940.41	1.68024	0.225035	1139.57	1559.75
C02646	4-Coumaryl alcohol	87593.4	42770.9	2.04797	0.406647	85620.5	48772.9		169044	60173.6	2.80928	0.321436	182162	44504.8
0	2-Hydroxyadenine	280590	306162	0.916473	0.762126	133823	88265.3		205295	178995	1.14693	0.461827	60812.1	20145.8
0	8-Hydroxyadenine	82273.7	86420.9	0.952011	0.771674	18408.7	20171.5		60746.4	51150	1.18761	0.432436	17944.7	13926
C05842	N1-Methyl-2-pyridone-5-carboxamide	350997	258571	1.35745	0.313815	96760.8	135570		147786	112990	1.30795	0.589201	105772	56636.7
C00379	Xylitol	86582.6	82294.2	1.05211	0.744692	21287.3	12922.4		84522.9	80848.6	1.04545	0.805562	20903.5	19456.3
C04435	(Z)-2-Methyl-5-isopropylhexa-2,5-dienal	4071.26	6396.75	0.636458	0.0649807	641.857	1697.51		2162.7	9596.97	0.225352	0.0243307	3509.22	3524.05
C00606	3-Sulfino-L-alanine	4061.06	3637.58	1.11642	0.72995	1412.42	1857.61		5593.22	4520.52	1.2373	0.275486	1509.07	875.411
C00632	3-Hydroxyanthranilate	248669	181596	1.36935	0.335873	73195.6	103792		106670	72510.6	1.47109	0.512552	90570.3	23790.4
C04227	1-(4-Hydroxyphenyl)-2-aminoethanol	925.396	910.051	1.01686	0.972074	541.489	642.163		1273.13	1753.37	0.726107	0.502413	1005.29	893.921
C02876	Propanoyl phosphate	59085.1	80645.9	0.732649	0.198806	20107.5	22032.2		39733.3	50051.1	0.793856	0.156576	9449.59	8525.12
C03277	Imidazol-5-yl-pyruvate	6622.1	6028.38	1.09849	0.503294	1285.43	1057.09		5439.07	4471.19	1.21647	0.522958	2571.61	1007.96
C01162	3-(Pyrazol-1-yl)-L-alanine	4.24236e+06	3.20091e+06	1.32536	0.431593	2.12278e+06	1.16288e+06		3.57696e+06	2.89116e+06	1.23721	0.219017	573787	803345
C06177	Retronecine	1582.34	1954.71	0.809501	0.103945	135.309	328.049		1563.08	1966.68	0.79478	0.0381713	191.862	233.099
C00295	Orotate	41401.1	34684.7	1.19364	0.410346	9111.33	12041.4		37775.2	28384.4	1.33084	0.0587908	6596.28	2431.77
C03680	4-Imidazolone-5-propanoate	15759	12004	1.31281	0.345535	6157.43	3744.09		13059.5	10364	1.26009	0.444625	5941.36	2172.38
0	[FA hydroxy(9:1)] 4-hydroxy-2-nonenal	4889.25	4967.07	0.984332	0.933058	1116.73	1378.38		5185.8	7313	0.70912	0.0478953	664.722	1400.37
C08283	Homostachydrine	2331.38	2610.45	0.893093	0.669862	802.611	950.553		1881.68	1928.65	0.975646	0.882263	546.022	239.829
C00337	(S)-Dihydroorotate	3561.26	712.354	4.99929	0.0331795	1634.86	602.819		2650.94	176.895	14.9859	0.0197902	1124.79	213.397
C02631	2-Isopropylmaleate	14022.8	11434.7	1.22634	0.382406	3488.13	4223.69		10558.9	7323.68	1.44174	0.105027	2656.56	2045.52
C05126	Dimethyl citraconate	18283.9	11686.7	1.5645	0.327303	9487.95	7886.48		2618.24	1912.33	1.36914	0.835507	5236.48	3824.65
C01109	4-Methylene-L-glutamine	807072	808942	0.997687	0.989038	235766	100170		537578	359654	1.49471	0.250355	211722	181716
0	[FA oxo(8:0)] 3-oxo-octanoic acid	3193.45	3000.23	1.0644	0.921312	2564.32	2737.29		12514.4	4248.55	2.94558	0.486843	20889.6	1232.01
0	Leu-Lys-Gly	5257.23	4616.98	1.13867	0.745484	2990.91	2269.08		2431.68	2519.56	0.965118	0.677416	312.592	251.735
C01601	Nonanoic acid	155929	236461	0.659429	0.132591	31158.2	79063		279611	508237	0.55016	0.0670967	153277	134869
C00651	4-Methylene-L-glutamate	4817.56	2485.38	1.93836	0.335026	3976.94	1416.13		2104.8	2435.5	0.864218	0.738598	1480.74	1170.15
C02207	beta-Alanopine	5423.37	4202.52	1.2905	0.326001	720.264	2038.65		3213.69	2208.5	1.45515	0.538307	2641.79	1489.35
0	DL-2-Aminooctanoicacid	215186	70823.8	3.03832	0.032811	84196.6	42683		136997	38603.1	3.54886	0.0343508	54520.7	9865.59
C00322	2-Oxoadipate	18540.1	15573.4	1.1905	0.441881	5164.97	5027.05		12744.6	9978.62	1.2772	0.338188	4690.55	1999.45
C06442	N-gamma-Acetyldiaminobutyrate	20485.5	13916.3	1.47205	0.249658	7842.31	6646.86		7342.7	5961.67	1.23165	0.69527	5974.62	2765.74
C00993	D-Alanyl-D-alanine	100405	71478.2	1.4047	0.0965379	24580.8	12248.8		73248.8	49649.1	1.47533	0.0366938	10335	13813.2
C03864	Ethyl (R)-3-hydroxyhexanoate	1854.71	1828.16	1.01452	0.831053	198.012	129.543		3062.4	3468.42	0.882938	0.707808	1758.11	1040.2
C02728	N6-Methyl-L-lysine	811696	642217	1.2639	0.119638	147775	110304		540730	359857	1.50263	0.0415492	111277	36588.9
C16759	allylcysteine	73658.2	101264	0.727388	0.497928	52869.5	55356.6		98417.9	89073	1.10491	0.623852	25783.6	25368.6
C01077	O-Acetyl-L-homoserine	718755	496721	1.447	0.443758	461845	264413		186058	137707	1.35111	0.51455	126216	47433
C15025	(S)-Carnitine	2150.05	1532.76	1.40273	0.275571	526.612	859.759		1869.67	1093.54	1.70974	0.0308704	430.355	141.227
C00487	L-Carnitine	1.25658e+07	1.23455e+07	1.01784	0.926699	3.06482e+06	3.41561e+06		8.58294e+06	8582429	1.00006	0.999702	1.90669e+06	1.81457e+06
C01127	4-Hydroxy-2-oxoglutarate	6027.68	5218.03	1.15516	0.663819	2933.64	1939.76		3929.03	1517.6	2.58898	0.0118572	1058.38	600.801
C05946	D-4-Hydroxy-2-oxoglutarate	6913.1	4387.12	1.57577	0.00748776	993.888	645.47		4322.38	3403.99	1.2698	0.265423	1318.4	504.517
C03979	2-Dehydro-3-deoxy-L-rhamnonate	310470	243335	1.27589	0.114026	56592	44432.7		245234	158300	1.54917	0.0439147	50760.3	45503.2
C02928	2-Dehydro-D-xylonate	20223.6	21328.7	0.948186	0.933528	19359.4	16422.7		27563.8	32899.6	0.837817	0.440922	10257.1	7771.72
C00861	L-Rhamnulose	207230	178252	1.16257	0.413768	48208.1	45070.1		161637	131396	1.23015	0.2796	33309.1	38353.3
C02989	L-Methionine S-oxide	35541	34684.1	1.02471	0.918554	10181	12402.3		23633.3	23602.4	1.00131	0.990445	2966.22	3934.78
C02230	3-Methylguanine	45045.4	33901.1	1.32873	0.28465	14508.4	12140.4		35032	33576.9	1.04334	0.855283	12957.5	7842.26
C02242	7-Methylguanine	41936.2	33401.8	1.25551	0.375202	13427	11679.4		30978.8	22408.3	1.38247	0.257479	12119.3	4198.77
C00079	L-Phenylalanine	2.3831e+06	2.33956e+06	1.01861	0.927743	652219	650272		1.66301e+06	1.50808e+06	1.10273	0.559607	450605	185942
C00545	L-Arabinonate	171995	151522	1.13511	0.530229	32583.5	51356.2		138337	111923	1.23599	0.447414	53294.3	36126.8
0	L-rhamnitol	2606.78	3899.04	0.66857	0.17577	947.457	1359.84		1771.5	2179.23	0.812904	0.436718	122.109	907.561
0	Homocysteinesulfinicacid	94731.5	80258.9	1.18032	0.476295	26370.8	27504.2		75599.9	56318.7	1.34236	0.295262	27400.3	18787.7
C00250	Pyridoxal	13010.7	13131.1	0.990835	0.972861	4148.94	5349.63		7906.45	9104.28	0.868432	0.523575	3301.57	573.723
C00366	Urate	33503.2	31928.1	1.04933	0.787427	7696.67	8095.04		25088	20833.9	1.20419	0.23137	5568.89	2346.66
0	2,3-Diaminosalicylic acid	8882.63	6965.64	1.27521	0.536971	4209.77	4071.04		5383.73	3663.17	1.46969	0.430017	3763.6	577.294
C13482	Phosphodimethylethanolamine	106741	93665.7	1.13959	0.671392	38802.6	43934.2		56122.4	38146	1.47125	0.359923	30842.9	17598
0	6-Hydroxydopamine	2988.88	2175.89	1.37364	0.235137	1035.33	606.198		1860.56	1841.69	1.01024	0.95349	288.698	540.486
C01152	N(pi)-Methyl-L-histidine	1.53722e+06	1.67506e+06	0.917711	0.597327	338487	360285		1.18445e+06	1.29513e+06	0.914545	0.560007	249104	258267
C00118	D-Glyceraldehyde 3-phosphate	20319.6	15312.5	1.327	0.49653	11368.5	7675.4		14303	1247.99	11.4609	0.266532	19169.8	1207.23
C18027	(4R,7S)-7-isopropyl-4-methyloxepan-2-one	1992.09	2122.25	0.938668	0.77005	770.958	311.625		1511.73	2827.87	0.534583	0.00180545	208.492	364.987
C03972	2,3,4,5-Tetrahydrodipicolinate	14473	12158.4	1.19037	0.420884	3711.85	3864.79		9868.35	8144.96	1.21159	0.303007	2676.7	1204.85
C00093	sn-Glycerol 3-phosphate	1.06142e+06	1100813	0.964213	0.866567	276150	353033		706372	636927	1.10903	0.582881	199627	127842
0	[FA dioxo(8:0)] 4,7-dioxo-octanoic acid	1896.8	1881.02	1.00838	0.950364	352.535	334.512		1664.11	1823.4	0.912639	0.112072	119.11	122.925
0	Glycylproline	23201.8	21017.8	1.10391	0.718314	6711.76	9331.99		12823.7	10496.4	1.22173	0.35984	3389.86	3248.47
C16322	9-Oxononanoic acid	4400.61	5129.29	0.857937	0.60526	1560.25	2153.15		7102.41	10781.6	0.658753	0.15035	3533.29	2642.43
C01571	Decanoic acid	36891.5	44563.5	0.827841	0.507813	11046.3	18438.7		49862.6	82872.5	0.601679	0.0419563	16109.2	19602.9
C08288	L-Indospicine	1242.54	1117.1	1.11229	0.7195	347.357	561.309		824.279	561.829	1.46714	0.101832	146.998	220.324
C05422	L-Dehydroascorbate	444643	359260	1.23767	0.385082	167950	19112.9		339244	164409	2.06342	0.00298096	52811.1	26335.3
C00493	Shikimate	3676.26	4161.98	0.883296	0.138011	336.817	448.854		3864.98	3611.98	1.07005	0.417974	522.212	197.326
C00439	N-Formimino-L-glutamate	32291.8	20726.2	1.55802	0.171458	12234.6	7884.57		20339.4	16444.7	1.23684	0.479954	7759.7	6824.86
C14570	Dimethyl adipate	2453.44	2929.18	0.837584	0.448413	478.86	1034.36		1541.41	5154.61	0.299036	0.0106721	1548.5	1044.99
C01047	N5-Ethyl-L-glutamine	314693	329274	0.955719	0.867613	91704.3	139003		215137	170411	1.26246	0.21041	51808.6	35505.4
C00062	L-Arginine	2.44039e+06	2.40749e+06	1.01367	0.928266	363993	592151		1.71714e+06	1.62388e+06	1.05743	0.599937	234354	242134
0	[FA hydroxy(9:0)] 2-hydroxy-nonanoic acid	1209.19	1153.22	1.04854	0.866999	464.103	441.353		1167.1	2840.61	0.410861	0.0810717	412.265	1325.39
C05545	Ne,Ne dimethyllysine	44147.3	41240.5	1.07048	0.76079	12146.2	13599.3		38958.2	29513.9	1.32	0.30323	15204.1	2097.99
C01041	Monodehydroascorbate	8687.78	7600.17	1.1431	0.483384	1587.85	2406.79		7145.27	5657.38	1.263	0.275911	2103.12	1193.66
C01041	Monodehydroascorbate	11282.9	19257.9	0.585885	0.430112	13055.4	13605.5		27970	25131.3	1.11295	0.393751	5227.41	3087.17
0	nonulose 9-phosphate	20801.1	14806.5	1.40487	0.409128	9551.82	9559.6		10502.7	10197.6	1.02992	0.909189	3797.1	3447.16
0	nonulose 9-phosphate	36474.4	26174.5	1.39351	0.238377	12939.5	8455.15		30768.6	18825.3	1.63443	0.184306	12828.6	9039.13
C01042	N-Acetyl-L-aspartate	3.48669e+07	32767917	1.06406	0.586186	5.21414e+06	5.10985e+06		2.83919e+07	22987445	1.2351	0.140878	5.03885e+06	3.78089e+06
C00954	Indole-3-acetate	2365.09	2353.65	1.00486	0.987886	938.682	1097.84		2101.63	1929.33	1.08931	0.744309	847.477	530.822
C10851	Calystegin B2	2976.89	18805.7	0.158297	0.443622	1675.55	35955.3		807.212	17809.7	0.0453242	0.410234	1003.2	35619.5
0	alpha-aminopimelate	8196.2	5696.15	1.4389	0.073875	1730.31	1522.95		5209.61	4580.82	1.13727	0.464611	1447.24	561.789
C00327	L-Citrulline	11855.9	11216.8	1.05698	0.74648	1898.73	3216.67		7409.66	11688.8	0.63391	0.379552	1980.6	8232.6
C00072	Ascorbate	1.10129e+07	9.9125e+06	1.11101	0.531775	2.58947e+06	2.05793e+06		9.17501e+06	7.10635e+06	1.2911	0.15561	2.11963e+06	1.2603e+06
C04050	4-Hydroxyaminoquinoline N-oxide	24707.4	22048.7	1.12058	0.703964	5872.87	11722.9		11471.2	9572.25	1.19838	0.773535	8508.16	9308.18
C03145	N-Formyl-L-methionine	10437.1	10583.4	0.986175	0.956808	3802.62	3519.9		8281	6456.4	1.2826	0.634024	5131.5	5163.36
C06034	4-Hydroxy-4-methylglutamate	3573.92	7470.4	0.478411	0.139828	1537.39	3922.11		3417.89	4759.81	0.718073	0.0939725	399.823	1132.9
C06034	4-Hydroxy-4-methylglutamate	23424.2	46683.7	0.501765	0.550814	16611.1	68309.6		18143.5	5512.65	3.29125	0.159704	13250.2	7252.39
C00198	D-Glucono-1,5-lactone	13802.7	13457.5	1.02565	0.901857	3590.14	3985.59		9880.04	7373.17	1.34	0.166565	2647.63	1593.64
C10454	Eugenol methyl ether	1461.48	2798.27	0.522281	0.154411	732.634	1385.4		2808.99	6177.06	0.454746	0.0328024	1030.11	1965.65
C02262	D-Galactosamine	7789.88	5008.55	1.55532	0.0982405	2231.16	1706.05		6113.16	3546.97	1.72349	0.145088	2635.41	614.599
C02262	D-Galactosamine	12944.2	14982	0.863982	0.304329	2663.02	2462.4		13750	7608.14	1.80728	0.0691231	4600.27	1942.76
C03089	5-Methylthio-D-ribose	4376.34	4237.07	1.03287	0.85274	630.455	1267.09		4172.74	3394.05	1.22943	0.101801	679.124	301.291
C05380	Nicotinurate	4310.19	3656.36	1.17882	0.152451	147.102	688.353		3730.77	3031.02	1.23086	0.13572	645.297	475.324
C00137	myo-Inositol	7.54955e+06	6.28804e+06	1.20062	0.44123	2.52323e+06	1.67418e+06		4.81002e+06	3959916	1.21468	0.324735	1.42401e+06	440428
0	DL-Methionine sulfone	14137.6	10330.5	1.36852	0.253008	4038.63	4459.04		13326.5	7721.27	1.72595	0.119436	5249.07	1543.32
C04368	3-Amino-3-(4-hydroxyphenyl)propanoate	1.13303e+06	1.03807e+06	1.09147	0.662776	310938	273222		761650	612059	1.24441	0.291905	209977	146487
C03672	3-(4-Hydroxyphenyl)lactate	97711.3	82941.7	1.17807	0.562398	36388.2	31508.9		73420.1	55319.7	1.3272	0.390254	35788.9	7935.82
0	triethyl phosphate	5977.89	1253.39	4.7694	0.0596511	3155.71	2506.77		1283.4	0	#DIV/0!	0.391002	2566.81	0
C00794	D-Sorbitol	15619.1	14475.2	1.07903	0.710525	4414.58	3873.17		12602.3	11168.2	1.12841	0.517234	3179.36	2686.81
C00588	Choline phosphate	16475000	15075000	1.09287	0.507279	2.66755e+06	2.93981e+06		12550000	1.08522e+07	1.15644	0.283923	2.08886e+06	1.99034e+06
0	Val-Pro-Arg	27559.8	35062.4	0.786021	0.776249	20552.5	45038.8		14967.9	12741	1.17478	0.764789	10660	9402.38
0	7,8-diketopelargonate	4624.83	8581.25	0.538946	0.251883	4557.95	4260.24		10113.7	12191.1	0.829601	0.684928	8797.58	3621.34
0	Ala-Pro	7838.81	7895.93	0.992766	0.966364	1516.18	2097.62		7202.23	6065.3	1.18745	0.349345	1449.37	1702.46
0	Ala-Pro	7366.7	7819.75	0.942063	0.696223	1686.23	1426.16		5508.26	5561.38	0.990449	0.943322	266.782	1357.96
C02217	10-Oxodecanoate	1120.11	1396.24	0.802232	0.299843	356.178	331.432		1847.7	2171.37	0.850938	0.618773	903.95	839.989
0	[FA (11:0)] undecanoic acid	5790.69	8430.97	0.686836	0.267441	1671.07	3769.67		8862.95	16051.8	0.552145	0.0543943	2939.03	4903.57
0	Indoleacrylicacid	335129	399102	0.839709	0.553951	102159	173555		217754	209621	1.0388	0.844384	65057.9	44684.5
0	N-Acetylglutamine	209118	205734	1.01645	0.929045	54468.1	48387.6		170965	154980	1.10314	0.483783	33809.3	26026.6
C02727	N6-Acetyl-L-lysine	141187	107183	1.31725	0.270459	37674.6	41407.7		73462	51974.1	1.41344	0.0914315	16977.8	12426.1
C02727	N6-Acetyl-L-lysine	4393.86	3832.86	1.14637	0.593863	1676.88	1036.47		1954.18	1695.93	1.15227	0.761371	648.447	1454.32
C01924	Homoarginine	59450.3	54006.3	1.1008	0.720272	16160.2	23857.5		42343.5	33735	1.25518	0.203208	10250.6	5415.68
C03884	Ngamma-Monomethyl-L-arginine	15286.7	14235.5	1.07385	0.743482	5102.73	3321.02		9669.59	7480.9	1.29257	0.152054	2208.55	1351.54
0	[FA hydroxy(10:0)] 9-hydroxy-decanoic acid	1767.88	1570.27	1.12585	0.56282	505.733	397.842		871.839	2138.79	0.407633	0.051775	650.977	805.345
C03793	N6,N6,N6-Trimethyl-L-lysine	747516	727135	1.02803	0.877189	187983	168823		538824	497830	1.08235	0.756596	229581	89914.6
C11327	2-Pyridyl hydroxymethane sulfonic acid	4263.77	2949.44	1.44562	0.607911	4163.91	2367.48		1170.54	0	#DIV/0!	0.22674	1544.08	0
C02172	N-Acetylisatin	3526.99	3021.49	1.1673	0.789009	2839.35	2219.06		4313.64	4471.27	0.964747	0.975528	7475.8	6412.83
C00624	N-Acetyl-L-glutamate	322146	263525	1.22245	0.374607	86327.7	86571		202950	126554	1.60367	0.118558	66290.8	49695.1
C03871	L-2-Amino-6-oxoheptanedioate	9540.69	5223.22	1.82659	0.0380064	2636.94	1326.84		5870.51	3625.05	1.61943	0.0755468	1450.57	1507.83
C05601	[FA hydroxy,oxo(7:0/2:0)] 4-hydroxy-2-oxo-Heptanedioic acid	192919	174616	1.10482	0.468521	25296.6	39345.9		169635	134156	1.26446	0.157099	35353.8	24777.3
C00680	meso-2,6-Diaminoheptanedioate	10796.3	9859.63	1.095	0.754483	3155.26	4726.79		7088.92	4120.86	1.72025	0.184897	3334.65	1878.58
C00666	LL-2,6-Diaminoheptanedioate	303075	266797	1.13598	0.143603	24848.9	34479.9		336691	259170	1.29911	0.140067	14597.5	78100.8
0	a Cysteine adduct	4408.94	3360.01	1.31218	0.482978	2392.77	1376.51		2438.1	1332.98	1.82906	0.0595221	782.696	416.21
0	a Cysteine adduct	2080.02	1331.1	1.56263	0.268048	1057.38	530.163		823.972	294.469	2.79816	0.15026	552.501	203.887
C14695	Nitrilotriacetic acid	18233	17971.6	1.01454	0.890524	3256	1477.14		17488.6	16023.8	1.09141	0.161527	1493.97	1000.97
C05635	5-Hydroxyindoleacetate	30945.2	22292.1	1.38817	0.153739	8755.49	5432.5		23823	19421.7	1.22662	0.477992	10027.8	5447.16
C02712	N-Acetylmethionine	11694.5	9448.14	1.23776	0.805371	13036.9	11575.8		16353.8	12421.2	1.3166	0.696539	16578.7	9195.1
0	2-amino-3,7-dideoxy-D-threo-hept-6-ulosonate	6488.81	5020.61	1.29244	0.351515	2463.51	1429.07		3499.24	2984.45	1.17249	0.228528	524.853	560.058
0	2-amino-3,7-dideoxy-D-threo-hept-6-ulosonate	26607.6	43178.7	0.61622	0.182109	8604.52	18878.7		16171.7	22626.2	0.714733	0.18696	4327.48	7224.28
C00158	Citrate	171025	95458.7	1.79161	0.0257965	41078.7	23291		119727	54169.5	2.21023	0.0357388	37574.8	9679.91
0	Ser-Ser	1898.88	1787.91	1.06207	0.691685	454.914	265.985		585.993	521.649	1.12335	0.895538	681.411	646.727
0	Thr-Gln-His	31912.6	26905.8	1.18609	0.270462	6349.44	5219.35		29946.8	31288.5	0.957118	0.672317	2391.88	5397.99
0	5'-Hydroxycotinine	12026.3	13373.9	0.899237	0.746945	5544.06	5733.83		5626.83	5849.85	0.961878	0.902634	3316.03	609.187
0	creatinine phosphate	26148.8	14027	1.86418	0.580853	35792.7	19796.7		15980	38350.7	0.41668	0.227721	7015.63	29510.7
0	&gamma;-thiomethyl glutamate	30936.9	20704.1	1.49424	0.492196	23044.6	15421.7		13694.5	4411.92	3.10398	0.198847	11301	1210.9
C10581	Cichorine	6452.1	6627.04	0.973602	0.965104	2983.73	6908.7		5307.17	7001.82	0.757969	0.71531	3986.12	7756.59
0	ammonium persulfate	5496.23	5899.94	0.931574	0.558078	1193.71	381.88		5473.14	5540.1	0.987913	0.764296	348.113	242.908
0	Ile-Leu-Gly-Ser	25073.7	28202.5	0.889059	0.802204	16948.8	16849.3		25098.6	22316.1	1.12469	0.772491	16303	7805.22
0	Ala-Leu-Val-Ser	8502.56	8497.31	1.00062	0.999017	6428.44	5016.74		13386.7	10240.1	1.30728	0.38163	5235.77	4076.14
C04045	3-(3,4-Dihydroxyphenyl)pyruvate	1574.1	2522.36	0.624059	0.0439243	410.928	594.075		2661.89	2917.38	0.912426	0.74709	784.429	1277.27
C00257	D-Gluconic acid	71755.2	73693	0.973704	0.875885	15537	17974.8		55825.8	48687.9	1.1466	0.431835	12224.2	11732.8
C09863	Linalyl acetate	1711.49	1622.57	1.0548	0.901958	840.405	1094.79		3023.59	2875.36	1.05155	0.811934	909.755	768.461
C01616	Tauropine	23826.7	18821.2	1.26595	0.31645	5213.62	7418.25		20112.8	12421.5	1.6192	0.103862	6566.26	4158
C02997	N-Acetyl-L-histidine	7838.72	6812.82	1.15058	0.35028	1509.73	1347.88		6933.05	5067.73	1.36808	0.274769	2736.38	1072.37
C08764	Glaucarubolone	153104	89655.1	1.7077	0.196823	70882	48771.5		45757.3	24685.4	1.85362	0.0751895	15801.6	10622.5
C00279	D-Erythrose 4-phosphate	9885.34	3844.29	2.57144	0.174897	6836.34	975.474		1948.23	605.127	3.21955	0.33322	2297.33	699.512
C06659	Dihydroclavaminic acid	46323.2	23630.9	1.96028	0.278206	33962.7	10289.7		23664.2	20508.9	1.15385	0.697193	10520.5	11314.6
C02679	Dodecanoic acid	89092.4	417485	0.213403	0.367721	26533.2	620618		140538	157808	0.89056	0.526302	18871.3	46085.9
0	7,8-H2pterin-6-ylmethyl-l-(4-aminophenyl)-1-deoxy-D-ribitol	23781.6	16248.1	1.46365	0.342302	13272.1	3052.52		18174.2	12626.6	1.43935	0.610812	18354	8467.15
0	cis-(homo)2aconitate	5247	5948.52	0.882068	0.72126	3113.21	2042.51		4228.83	9875.09	0.428232	0.0151213	920.808	2514.16
0	Pro-Ser	8797.35	8040.67	1.09411	0.735998	3289.87	2734.17		8565.55	5974.15	1.43377	0.0917065	2062.5	1470.34
C06658	Proclavaminic acid	11893.6	11249.5	1.05726	0.825256	3203.4	4542.17		7361.09	6066.06	1.21349	0.365177	2391.38	715.678
C14566	Diethyl adipate	943.571	1274.27	0.740478	0.290504	163.563	509.181		1220.47	1860.35	0.656042	0.0232597	337.576	201.834
0	Leu-Ala	309533	182971	1.6917	0.0415331	73551.5	63936.3		141943	91645.5	1.54883	0.0735895	36678.2	27198.3
C03626	NG,NG-Dimethyl-L-arginine	111495	111980	0.99567	0.980876	26409	28425.9		69327.5	66580.3	1.04126	0.813575	20887.8	5365.42
C03626	NG,NG-Dimethyl-L-arginine	3924.83	3933.81	0.997716	0.997798	3132.06	5332.36		1668.36	1901.97	0.877172	0.846871	1151.21	1983.14
0	2-acetamidoglucal	25769.7	39637.1	0.650141	0.198302	16475.8	7826.19		36735.5	44163.7	0.831803	0.489655	16077	12049.6
C12986	N2-Acetyl-L-aminoadipate	105867	137549	0.76967	0.381205	36290.8	55395.1		69898.9	75772.5	0.922484	0.64947	18677.4	15912.3
C00078	L-Tryptophan	77407	83244.6	0.929875	0.747009	18709.6	28748.7		50520.1	50088.3	1.00862	0.955219	12965.2	6583.24
C03955	N6-Acetyl-N6-hydroxy-L-lysine	5117.93	5663.72	0.903635	0.664474	1868.8	1486.78		2660.05	1921.99	1.38401	0.423651	1387.32	994.448
C03955	N6-Acetyl-N6-hydroxy-L-lysine	5735.63	6271.06	0.914619	0.809558	3975.48	1062.81		3085.1	2847.23	1.08354	0.928715	3562.39	3649.09
C01259	3-Hydroxy-N6,N6,N6-trimethyl-L-lysine	118090	74746.1	1.57988	0.271373	40292.8	58085.6		73915.1	37609.4	1.96534	0.0253493	15165.9	18856.5
C15480	N-Acetyl-D-fucosamine	61012.2	43332.7	1.408	0.272337	22090.6	19093.4		33064.3	26419.4	1.25152	0.307418	10350.3	5000.02
C01251	2-Hydroxybutane-1,2,4-tricarboxylate	4902.75	4208.16	1.16506	0.451158	1466.26	850.787		2753.14	1959.77	1.40483	0.233287	982.571	647.009
0	Thr-Ser	2562.88	2495.41	1.02704	0.949076	1522.95	1334.75		1041.17	742.462	1.40232	0.30552	452.567	257.078
0	[PR] (+)-15-nor-4-thujopsen-3-one	81683.8	75704.5	1.07898	0.9078	59573.1	78692.3		215194	92002.5	2.339	0.157947	130721	58972
C10943	Chlorimuron ethyl	8744.77	4236.14	2.06432	0.241634	6186.71	1115.03		2610.27	1046.25	2.49488	0.21846	2015.2	272.958
C09933	Cantleyine	4029.06	4628.65	0.87046	0.546279	496.406	1728.21		3514.56	2836.27	1.23915	0.251882	924.949	444.19
C00328	L-Kynurenine	9502.01	12342.8	0.769842	0.514584	4450.83	6797.84		6377.17	15079.2	0.422912	0.409157	1282.65	18168.2
C14236	4-Heptyloxyphenol	1435.78	699.491	2.0526	0.397246	1366.27	808.335		818.189	902.787	0.906293	0.907857	610.519	1237.82
0	[FA (14:2)] 5,8-tetradecadienal	7522.9	11844.7	0.635125	0.109979	2353	3785.52		3537.37	21916.1	0.161405	0.0170476	7074.74	8557.67
C00818	D-Glucarate	11096.4	11540	0.961557	0.942997	9849.52	6550.03		3916.9	2253.45	1.73818	0.114325	1251.53	1295.45
C02305	Phosphocreatine	135243	66537.8	2.03257	0.246298	93247.7	40407.2		148116	74715	1.98241	0.110718	61761.5	46901
0	P-DPD	21743.3	6637.08	3.27604	0.00918982	6037.78	2802.95		12942.2	3389.81	3.81799	0.0205426	4412.29	872.472
C16309	[FA oxo(12:1)] 12-oxo-10E-dodecenoic acid	5175.01	5684.98	0.910295	0.888517	4383.66	5408.06		10000.9	5024.43	1.99045	0.439527	11045.9	2694.93
C10458	Furcatin	2243.6	1581.38	1.41876	0.349312	327.79	1180.79		1034.22	1682.44	0.614713	0.472984	1195.08	1199.91
C01909	Dethiobiotin	2907.53	2207.46	1.31714	0.307307	1118.9	388.834		1943.04	1826.68	1.0637	0.837749	558.75	922.127
C02367	3-Oxododecanoic acid	1642.59	2406.59	0.682535	0.155004	786.705	446.129		1842.62	2286.67	0.805808	0.47085	877.707	746.645
C16640	CAI-1	5207.15	8098.87	0.642947	0.0955022	919.693	2459.17		10514.9	13459.5	0.781225	0.246627	2974.18	3477.94
C01233	sn-glycero-3-Phosphoethanolamine	616405	558237	1.1042	0.445289	109073	91124.2		505898	447203	1.13125	0.25919	65839.1	67376.6
C11434	2-C-Methyl-D-erythritol 4-phosphate	21801.6	18294.3	1.19171	0.664896	11499.5	10236.6		27439.3	30000.6	0.914626	0.675694	6481.68	9590.87
C15700	gamma-Glutamyl-gamma-aminobutyraldehyde	2596.13	2440.54	1.06375	0.785485	663.297	864.901		1626.78	1322.62	1.22997	0.295695	478.87	102.342
0	N-acetyl-(L)-arginine	78134.8	60343.2	1.29484	0.0403763	10293.7	8854.4		42976.1	44694.2	0.961558	0.70328	6846.38	5150.34
0	Val-Val	18523.8	11431.8	1.62036	0.0230339	3729.07	2281.1		9220.94	5954.06	1.54868	0.0645021	2344.53	1486.98
C08317	12-Hydroxydodecanoic acid	1451.25	2277.44	0.637228	0.190318	462.118	959.043		1392.74	2125.5	0.655252	0.20399	149.747	905.713
C15532	N-Acetyl-L-citrulline	12347.2	13804.9	0.894403	0.455411	2561.66	2606.44		16476.4	15532.3	1.06078	0.873866	2907.43	10659.2
C03017	O-Propanoylcarnitine	636951	511654	1.24489	0.345611	154423	188983		430860	274916	1.56724	0.0931846	130725	64527.4
C15699	gamma-L-Glutamylputrescine	17201.9	10576.9	1.62636	0.163283	5935.2	5860.78		6693.63	4575.13	1.46305	0.193672	2532.9	773.273
0	Deoxyhypusine	34846.3	26100.3	1.33509	0.464742	15437.1	16239.9		13558.1	6393.73	2.12053	0.217619	9162.14	2780.63
0	L-Ala-L-Glu	225831	346540	0.651673	0.0496903	57434.6	77496		166065	234860	0.707081	0.0665753	16587.9	50443.6
C03738	gamma-L-Glutamyl-D-alanine	20968.5	22197.6	0.944628	0.730631	5753.56	3526.96		12705.1	8238.19	1.54222	0.111952	3368.96	3416.91
C04020	N2-(D-1-Carboxyethyl)-L-lysine	8774.89	9456.04	0.927967	0.807352	4332.56	3088.43		3921.2	3771.38	1.03973	0.917574	1267.32	2428.33
0	Leu-Ser	6123.72	4848.62	1.26298	0.420365	2276.3	1861.28		4728.93	2167.88	2.18136	0.0911467	1924.27	1654.07
C01118	O-Succinyl-L-homoserine	11034	23345.9	0.472631	0.0660336	3862.33	9066.46		7577.1	10727.8	0.706307	0.278657	430.85	4772.34
C00864	Pantothenate	1.60277e+06	1.42212e+06	1.12702	0.486033	225940	420441		1.23255e+06	922739	1.33575	0.29934	480346	199623
C00140	N-Acetyl-D-glucosamine	18068.8	27192.5	0.664475	0.286196	9080.47	12495.2		9434.96	11829.9	0.797552	0.277409	2082.16	3337.6
C00542	Cystathionine	17831.4	14195.1	1.25617	0.592512	9580.46	8581.92		8696.17	4939.85	1.76041	0.0431803	2379.15	1427.52
C10429	Apiole	782.039	1058.65	0.738712	0.560026	527.473	719.663		1296.7	2136.5	0.606927	0.0247002	411.881	384.033
C04223	(+/-)-6-Hydroxy-3-oxo-alpha-ionone	1076.13	1234.12	0.871977	0.665996	509.108	475.045		1791.21	3133.31	0.571667	0.451333	924.067	3039.59
C14433	Bendiocarb	10369.2	10161.3	1.02046	0.909856	1899.25	2935.89		11776.1	8518.69	1.38238	0.211047	3981.02	2009.93
0	N-acetyl -D- glucosaminitol	29462.7	32343.6	0.910929	0.693647	9631.43	10069.8		21111.6	17197.3	1.22761	0.373143	6331.45	5060.39
C00766	Flavanone	90469.5	27173.6	3.32932	0.515883	167531	54347.1		11192	11820.6	0.946822	0.9671	22384	18755.2
C00931	Porphobilinogen	4895.66	5728.07	0.854678	0.525945	1305.41	2068.27		5690.78	4155.08	1.36959	0.0945988	1101.64	1088.42
C00386	Carnosine	67639.3	70577.8	0.958365	0.917608	45416.9	29393.8		157917	451249	0.349955	0.105826	36118.7	257363
C08322	(9Z)-Tetradecenoic acid	11240.2	9763.47	1.15125	0.130969	896.01	1380.26		6734.53	6968.32	0.966449	0.824747	1437.66	1420.89
C05655	5-(2'-Carboxyethyl)-4,6-dihydroxypicolinate	11209	8971.68	1.24938	0.557646	6552.95	2364.2		5790.41	3441.18	1.68268	0.327977	2343.72	3659.14
C00881	Deoxycytidine	171008	173029	0.988321	0.968097	48504.4	82837.3		110664	87311.7	1.26746	0.359504	41666.3	17540.7
C00526	Deoxyuridine	9932.23	6093.36	1.63001	0.135777	3651.09	2346.45		5798.73	3690.9	1.57109	0.208732	2641.42	404.806
0	[PR] Cacalol	614.712	475.033	1.29404	0.73251	515.622	584.569		1676.81	1546.85	1.08402	0.764302	726.856	369.493
0	[FA dioxo(12:0)] 9,12-dioxo-dodecanoic acid	2606.13	1244.1	2.09479	0.426413	2955.76	417.551		1511.55	1278.95	1.18187	0.51761	523.194	426.911
0	Leu-Pro	78204.5	75457.1	1.03641	0.872916	22264.7	24233.6		68124.5	52255.6	1.30368	0.216541	19566.9	10354.2
0	Ile-Pro	30273.6	30155.5	1.00392	0.988863	6558.62	14545.9		24843.3	20034.9	1.24	0.161918	4942.26	3208.51
C06424	Tetradecanoic acid	171821	262866	0.653643	0.0155151	43002.6	25845.3		164165	243451	0.674325	0.0147843	29420.8	35669.9
0	[FA methyl(13:0)] 12-methyl-tridecanoic acid	11812.4	11069.5	1.06712	0.683756	2077.31	2767.48		10362.7	7890.67	1.31329	0.43284	5431.59	1003.8
C05570	Ergothioneine	189630	166928	1.136	0.468986	51144.4	26096.2		134235	142265	0.943561	0.591863	20859.2	19209.9
0	N1,N8-diacetylspermidine	9010.97	8264.19	1.09036	0.830207	6130.24	2147.25		8074.27	7701.93	1.04834	0.850814	3270.71	1831.33
C00117	D-Ribose 5-phosphate	102554	89491	1.14596	0.561078	37141.1	18791.2		51291.6	38132.2	1.3451	0.394993	26526.8	2607.28
0	Leu-Val	66094.4	58614.7	1.12761	0.553442	21731.1	7520.99		36013.3	32821.9	1.09724	0.740672	14514.1	11241.7
C05932	N-Succinyl-L-glutamate 5-semialdehyde	4795.23	3913.07	1.22544	0.501092	1761.88	1724.29		3699.68	2585.99	1.43067	0.253131	1542.48	640.688
0	Suberylglycine	356.552	598.969	0.595276	0.360383	417.884	233.627		32677.3	28565.5	1.14394	0.716967	18861	9917.13
0	Ala-Ala-Ala	416159	478428	0.869846	0.511457	24677.9	166727		243352	191700	1.26944	0.146427	39214.9	47526.6
0	Gly-Arg	3258.57	2891.89	1.1268	0.407851	590.598	574.861		1916.06	1871.69	1.02371	0.878309	416.568	366.831
C02862	O-Butanoylcarnitine	1.25636e+06	765838	1.6405	0.07488	320904	323728		701183	383567	1.82806	0.0812802	248730	48215.3
0	Gamma-Aminobutyryl-lysine	30169.5	25835.9	1.16774	0.720532	17676.3	14836.3		12940.8	7131.23	1.81466	0.380704	11302.9	1392.48
C03794	N6-(1,2-Dicarboxyethyl)-AMP	110560	75159.7	1.471	0.166697	38883.7	14678.4		55125.7	32424.7	1.70012	0.0322089	11912.5	11188.2
C04390	N6-Acetyl-LL-2,6-diaminoheptanedioate	14168.8	10260.6	1.38089	0.200803	3956.03	3730.93		10023.6	6823.4	1.46901	0.0911065	2040.68	2421.37
C15767	gamma-Glutamyl-gamma-aminobutyraye	60707.9	60078.7	1.01047	0.969105	22266.2	21809		39063.5	38259.1	1.02103	0.925674	12446.9	10873.5
C03415	N2-Succinyl-L-ornithine	237975	161761	1.47115	0.0111842	11287.9	30932.4		165574	75876.1	2.18216	0.00437991	27759.2	29288.7
0	Leu-Thr	312081	214317	1.45616	0.308126	154719	64644.2		174231	158599	1.09856	0.495957	25204.3	34695
0	Glu-Ser	18230.2	2100.51	8.67895	0.0064673	4787.47	385.626		15168	1771.26	8.56337	0.0105053	4671.89	102.42
0	Ile-Ser-Ser-Tyr	1760.65	919.999	1.91375	0.214227	341.799	1063.77		899.756	614.383	1.46449	0.680793	1091.81	726.289
0	Ile-Phe-Thr-Pro	21301.1	24190.5	0.880557	0.209186	2281.57	3338.75		20653.7	23928.6	0.863141	0.24179	692.787	4498.23
0	Asp-Leu-Met-Cys	78794.2	2702.67	29.1542	0.000850579	11458	1111.29		63398.3	1832.55	34.5956	0.0125189	22887.4	810.473
C00884	Homocarnosine	1.80976e+06	1.34771e+06	1.34284	0.405596	882396	496795		1.47206e+06	1.15785e+06	1.27138	0.146384	160976	319014
C06185	Slaframine	180225	132810	1.35701	0.182778	45770.6	43203.7		134484	88915.4	1.5125	0.169657	50286.4	21225.1
C07807	Pirbuterol	42459.3	32711.3	1.298	0.18471	8294.08	9955.29		29733	24042.6	1.23668	0.323681	8591.59	5991.81
0	[FA dimethyl(13:0)] 2,5-dimethyl-2E-tridecenoic acid	26185	15615.7	1.67684	0.316295	17561.5	2753.16		24078.8	16385.5	1.46952	0.433973	16158.9	7506.48
C04204	N-(2,3-Dihydroxybenzoyl)-L-serine	26849	22383.3	1.19951	0.460441	8623.57	7313.76		17464	13964.8	1.25057	0.410364	6983.45	3130.22
C03592	5-Methyl-2'-deoxycytidine	7242.99	6311.84	1.14752	0.633939	2143.33	3008.05		5247.18	3132.01	1.67534	0.189602	2493.22	858.888
C03366	5-Phosphonooxy-L-lysine	8538.42	0	#DIV/0!	0.0102297	2947.43	0		4724.38	0	#DIV/0!	0.005709	1327.65	0
0	2-isocapryloyl-3R-hydroxymethyl-&gamma;-butyrolactone	2012.65	3204.11	0.628148	0.154292	933.875	1116.62		3209.03	16410.5	0.195547	0.0564757	2085.52	8948.07
C16665	[FA methyl(14:0)] 12-methyl-tetradecanoic acid	29446.3	40547.2	0.726222	0.0886416	6476.71	8612.95		36556.8	54262.4	0.673704	0.00236305	1933.99	4744.43
C00475	Cytidine	1.34168e+06	1.17066e+06	1.14609	0.613896	426503	480610		768374	608273	1.2632	0.315974	258360	106758
0	Tiglylcarnitine	4181.46	4719.98	0.885905	0.717124	1398.66	2427.67		2480.15	2080.1	1.19232	0.384179	740.616	372.356
0	N-Undecanoylglycine	1166.57	951.606	1.2259	0.805071	516.991	1536.49		453.978	734.79	0.617833	0.667221	591.052	1073.21
0	N-Undecanoylglycine	6590.77	7745.95	0.850866	0.778049	3548.16	6856		4534.69	7085.54	0.639992	0.587388	2289.16	8234.49
0	penem CGP31608	6391.74	5988.34	1.06736	0.835735	3505.46	818.517		6057.43	3041.46	1.99162	0.0674881	2224.72	745.317
C02067	Pseudouridine	68352.6	63575.5	1.07514	0.539675	9731.47	10994.6		63561.3	48943.3	1.29867	0.0867091	11369	8197.51
C00299	Uridine	253687	197348	1.28548	0.24719	54340.8	68472.2		177046	118989	1.48793	0.0652006	42532.9	17633.5
0	Arg-Lys-Val-Ser	17272.5	13786.7	1.25284	0.43188	5220.86	6391.7		7317.44	6617.43	1.10578	0.587672	2020.62	1339.64
C13790	2S-Hydroxytetradecanoic acid	3394.68	4165.13	0.815022	0.402722	1293.75	1116.79		2939.78	3650.88	0.805224	0.279879	590.742	1009.21
0	Leu-Asn	39339.3	32540	1.20895	0.310245	9409.18	7819.63		29317.8	22738.8	1.28933	0.200144	7621.4	4592.92
C05340	beta-Alanyl-L-arginine	3550.87	2576.41	1.37822	0.15992	952.275	737.945		1573.58	1171.54	1.34317	0.0591668	278.569	184.747
0	2-Methylbutyroylcarnitine	40931.2	31270.6	1.30893	0.365554	16110.7	11049.8		23701.3	14704.9	1.6118	0.221565	11564.8	4223.48
0	N-(octanoyl)-L-homoserine	201114	117475	1.71196	0.0538494	44467.4	53275.2		116474	60581.3	1.9226	0.00728538	21850.1	14687.2
0	Lys-Val	271112	238655	1.136	0.58989	84830.5	76116.3		194877	154012	1.26534	0.172236	44888.5	22561.5
C03274	Glycerophosphoglycerol	190176	182697	1.04094	0.863676	60599.7	57379.9		147339	112673	1.30767	0.161474	37379.7	15162.2
0	5-6-Dihydrouridine	10771.4	8538.22	1.26155	0.169736	374.786	2486.13		9607.2	7791.71	1.233	0.143098	1823.83	921.108
0	Glu-Val	8052.65	6940.19	1.16029	0.538914	2719.46	2040.22		4669.64	3287.67	1.42035	0.256107	1834.35	1133.12
0	CPPU	941.786	4118.04	0.228698	0.164157	433.54	3470.64		362.315	1370.13	0.264439	0.0640194	500.424	708.904
C01594	Linamarin	24855.7	19451.4	1.27783	0.245285	5891.73	5978.19		15084.9	12975.9	1.16253	0.410239	2641.07	3908.69
0	Hydroxybutyrylcarnitine	477774	408558	1.16941	0.546185	138266	166059		281605	246114	1.14421	0.43991	51649.8	68018
0	Glu-Thr	5859.43	6517.95	0.898969	0.760141	2763.83	3054.88		3112.66	2227.01	1.39769	0.155055	857.761	653.574
C01136	S-Acetyldihydrolipoamide	223929	482346	0.464251	0.0383572	76440.9	158145		148347	307793	0.481972	0.00853512	64335.3	36893.5
0	3-4-DihydroxyphenylglycolO-sulfate	108782	78425	1.38708	0.254863	39030.8	27313.4		69425.4	53209.1	1.30477	0.297895	25106.5	10158.3
0	[FA (10:0)] 10-bromo-decanoic acid	17467.9	9883.38	1.7674	0.0346563	4180.93	3648.53		10655.4	9635.65	1.10583	0.814998	6941.19	4518.54
0	Glu-Cys	32169.3	33306.2	0.965865	0.802619	6218.64	6088.1		27407.5	18107.3	1.51362	0.0993162	5008.3	7782.17
C11623	Triton X-100	2613.95	1903.59	1.37317	0.064154	215.347	517.33		1736.62	1666.71	1.04195	0.798478	398.098	339.66
C00559	Deoxyadenosine	19360.9	16138.8	1.19965	0.597572	8774.8	7512.31		14107.3	8881.35	1.58842	0.19523	6221.55	2527.15
C05512	Deoxyinosine	4953.27	0	#DIV/0!	0.0252738	2381.75	0		3362.69	0	#DIV/0!	0.0259486	1633.15	0
0	N-Acetylvanilalanine	2729.13	3828.69	0.712809	0.282546	956.256	1555.74		1843.42	1953.08	0.943854	0.733607	540.356	272.016
C03150	N-Ribosylnicotinamide	4555.46	3817.76	1.19323	0.502581	1275.19	1620.32		2772.25	2064.8	1.34262	0.163008	763.669	334.76
0	Val-His	860851	789667	1.09014	0.411093	87860.5	132955		581349	478019	1.21616	0.210814	111455	96077.4
0	[FA (16:0)] 2-hexadecenoic acid	9274.21	6288.33	1.47483	0.0881009	1566.03	2379		4970.5	4569.91	1.08766	0.831649	3323.04	1139.05
C08362	(9Z)-Hexadecenoic acid	205647	385586	0.533336	0.00793084	40253.5	71165		204353	309731	0.659774	0.01664	50682.5	29424.5
C00010	CoA	15307.2	13995.2	1.09374	0.709794	5108.37	4357.99		11018.8	9633.57	1.1438	0.557064	3851.22	2088.29
C00010	CoA	288052	279080	1.03215	0.945101	170884	182324		340815	371741	0.916807	0.588573	63646.3	86922.1
C00010	CoA	111601	138073	0.808278	0.495683	51693.7	51564.4		107096	117189	0.913874	0.722531	37914.2	38776.7
C02812	Ascorbate 2-sulfate	69807.7	52828	1.32141	0.337584	23692.4	22367.2		37554.4	19773.4	1.89924	0.0188941	7960.78	7814.28
C15497	1-(beta-D-Ribofuranosyl)-1,4-dihydronicotinamide	50400.7	96766.8	0.520847	0.133026	21955.6	45190.7		36914.8	62601.5	0.589679	0.16608	16978.9	26859.3
0	ancymidol	1497.27	2282.03	0.656113	0.545653	1960.64	1450.81		1898.15	4527.81	0.41922	0.0414962	1634.65	1054.38
C00249	Hexadecanoic acid	6.90309e+06	1.26372e+07	0.546253	0.114444	2.18192e+06	5.26404e+06		6.69352e+06	9560846	0.700097	0.0535332	1.96082e+06	981696
0	5-Methylcytidine	36862	36321.9	1.01487	0.953823	12497.6	12804.4		22960.4	16446.5	1.39607	0.275577	9252.46	5067.87
C00670	sn-glycero-3-Phosphocholine	47875000	39475000	1.21279	0.110429	6.27767e+06	6.41476e+06		38475000	33050000	1.16415	0.0590792	3.82829e+06	2.08726e+06
C05131	(1-Ribosylimidazole)-4-acetate	45060.9	29790.4	1.5126	0.235182	18907	12717		31733.1	18400.2	1.7246	0.104408	11774.7	4300.98
C01075	N-Sulfo-D-glucosamine	5627.48	5906.92	0.952693	0.843749	2074.35	1747.37		4055.66	2868.15	1.41403	0.208915	1191.45	1194.88
0	Leu-Ala-Gly	4977.74	4411.64	1.12832	0.548152	1503.71	909.593		2712.42	2842.92	0.954095	0.846394	699.425	1073.72
0	[FA (6:0)] O-hexanoyl-R-carnitine	64802.3	36657.9	1.76776	0.0692771	18395.4	17625.5		41577.1	21050.6	1.97511	0.0240817	10621.2	4004.09
0	Hexanoylcarnitine	23544.2	17363.8	1.35594	0.270515	8891.61	3936.83		23753.1	14963.1	1.58744	0.231436	11385.6	5467.3
0	Leu-Lys	333924	228193	1.46334	0.0611993	23119.8	74845.7		197532	130626	1.51219	0.0551651	46045.1	18312.4
C02827	D-Glucose 6-sulfate	4458.63	3257.98	1.36852	0.0427622	691.032	629.862		3414.91	2209.11	1.54583	0.0902835	949.812	690.635
C00092	D-Glucose 6-phosphate	144844	70783.9	2.04629	0.0909538	61698.1	22355.9		114195	31974.5	3.57143	0.0281242	42425.7	8123.06
0	Glu-Leu	1150.02	1233.39	0.932412	0.65019	295.862	178.685		965.512	887.255	1.0882	0.581971	209.32	167.964
0	Glu-Leu	129699	93600.4	1.38567	0.185442	34789.3	33463.4		80731.4	52559.6	1.536	0.127164	25925.2	17097
0	Ala-Asp-Gly	22738.2	17985.6	1.26424	0.529628	13388.6	1115.15		17022.9	5253.97	3.24001	0.0160701	4865.54	592.476
C08334	Lotaustralin	32989.2	21664.9	1.5227	0.164952	10884.2	9232.81		19658.4	14360.5	1.36892	0.158281	5650.51	2350.02
C10626	Zinnimidine	4180.52	3841.74	1.08818	0.672456	618.47	1358.83		3624.4	3773.36	0.960524	0.866551	623.25	1540.77
0	[FA (17:2)] 10E,16-heptadecadien-8-ynoic acid	22642.1	12692.6	1.78389	0.122566	6145.1	8939.59		13408.8	5381.29	2.49175	0.462862	17119	10762.6
0	3-Methoxy-4-hydroxyphenylethyleneglycolsulfate	145458	110205	1.31989	0.220849	36826.4	36148.6		120146	79913.9	1.50344	0.0650722	26115	24275.5
C00378	Thiamin	9573.57	10431.8	0.917727	0.750889	3067.58	4129.47		7274.53	6481.21	1.1224	0.486632	1620.1	1395.06
C08767	12alpha-Hydroxyamoorstatin	115.355	0	#DIV/0!	0.391002	230.71	0		0	0	#DIV/0!	#DIV/0!	0	0
0	sodium dodecyl sulfate	60488.4	41693.2	1.4508	0.491036	42856.3	27005		34168	45706.1	0.74756	0.29409	14497.9	13879.9
C00212	Adenosine	49000000	50175000	0.976582	0.78999	6.4591e+06	5.41256e+06		41200000	38500000	1.07013	0.535219	7.6555e+06	1.48549e+06
C00294	Inosine	993321	1.21863e+06	0.815111	0.436984	377014	388325		592518	679787	0.871622	0.430027	182291	82051
C12100	omega-Cyclohexylundecanoic acid	21591.2	32452	0.665327	0.150702	8240.12	10192.3		31180	38529.3	0.809253	0.188748	8241.72	5021.89
0	[FA oxo(16:0)] 3-oxo-hexadecanoic acid	33113.5	24912.5	1.32919	0.280178	8547.22	10771.5		15219.4	15323.1	0.993232	0.986783	10956.6	4234.29
0	[FA (17:0)] heptadecanoic acid	61914.1	93778.1	0.66022	0.223339	19513.1	40399		81183.7	109751	0.73971	0.0420093	14725.6	16490.8
0	16-hydroxypalmitate	12331.9	12591.6	0.979374	0.919404	4042.3	2761.86		8524.12	12931.8	0.659157	0.0165737	1994.38	1766.18
0	Leu-Ala-Ala	4877.84	4105.82	1.18803	0.430924	1358.34	1222.7		2542.66	2077.66	1.22381	0.355131	689.804	619.99
C03296	N2-Succinyl-L-arginine	7736.65	6957.76	1.11195	0.591241	2459.96	1053.3		4022.86	3840.31	1.04753	0.765226	766.522	880.28
C05283	Gamma-Glutamylglutamine	98087.5	95720.5	1.02473	0.93292	48031.6	22488.6		61714.6	55485.7	1.11226	0.627093	22203.2	7981.76
0	Glutarylcarnitine	18853	12142.6	1.55263	0.120142	4345.72	5875.32		13365	7003.04	1.90846	0.00651703	2034.89	2330.83
0	[FA hydroxy(10:0)] N-(3S-hydroxydecanoyl)-L-serine	7607.79	5846.74	1.3012	0.34658	2683.38	2144.55		5132.73	3451.67	1.48703	0.138174	1547.17	1179.64
C00345	6-Phospho-D-gluconate	4359.94	2814.89	1.54888	0.184623	1766.46	843.583		2759.26	1262.08	2.18628	0.126227	1436.19	344.304
0	DOPAsulfate	15866.9	15058.9	1.05366	0.923571	11277.1	11565.2		4993.5	3342.42	1.49398	0.608649	5684.28	1453.09
C01449	Queuine	18315.9	13682.9	1.3386	0.233868	4421.8	5389.89		12661.1	9515.19	1.33062	0.124426	3004.05	1012.38
C08249	Pyrimidine 5'-deoxynucleotide	81911.3	58044.1	1.41119	0.189708	16727.6	26697.8		52691.6	32390.6	1.62676	0.119414	18869.2	2743.62
C06427	[FA (18:3)] 9Z,12Z,15Z-octadecatrienoic acid	14395.6	10053.5	1.4319	0.348322	3984.81	7312.52		6691.77	5534.12	1.20918	0.838842	8777.55	6390.56
C04867	Methyl (2E,6E)-(10R,11S)-10,11-epoxy-3,7,11-trimethyltrideca-2,6-dienoate	4806.97	2085.14	2.30535	0.12212	1713.52	2427.17		4910.86	2551.53	1.92467	0.0947065	1594.08	1761.78
C02494	1-Methyladenosine	62542.8	49255	1.26978	0.187548	10896	13992		44076	36925.4	1.19365	0.399536	13625	7160.32
0	[FA (18:1)] 9Z-octadecenamide	7864.4	12090.6	0.650457	0.486099	9094.76	6756.72		10542.4	13737.9	0.767393	0.0242401	1205.54	1679.42
C00712	[FA (18:1)] 9Z-octadecenoic acid	2.42917e+06	4.96939e+06	0.488827	0.0189695	609659	1.25372e+06		3.02517e+06	4.68866e+06	0.64521	0.0135284	733943	317860
C08432	Crotonoside	183836	207994	0.88385	0.683659	89277.1	68531.5		118053	107776	1.09536	0.613084	35087.5	12862.6
C01762	Xanthosine	6829.99	11517.4	0.593016	0.0359131	1245.54	2798.1		6308.5	7508.52	0.840179	0.490515	1798.69	2692.85
C13792	[FA methoxy(16:1)] 2-methoxy-5Z-hexadecenoic acid	3710.65	3753.88	0.988485	0.989534	2855.24	5544.37		2485.25	1157.12	2.1478	0.50353	2914.73	2314.24
C01530	Octadecanoic acid	5.44052e+06	9.69822e+06	0.560982	0.18241	2.09193e+06	4.87329e+06		7.86027e+06	1.01134e+07	0.777213	0.0645532	1.62512e+06	990288
0	N4-Acetylcytidine	2436.68	2169.66	1.12307	0.539826	422.117	693.119		1750.3	1711.84	1.02247	0.95933	1331.38	468.837
C01514	[Fv] Luteolin	12887.2	10786.6	1.19474	0.713107	9600.24	4738.11		8667.16	17961.9	0.48253	0.0191428	2950.39	4639.44
C03838	5'-Phosphoribosylglycinamide	11535	0	#DIV/0!	0.00359703	2761.8	0		5894.22	0	#DIV/0!	0.0245091	2801.47	0
0	[FA (16:0/2:0)] Hexadecanedioic acid	761007	435698	1.74664	0.0261764	155272	158359		410622	371253	1.10605	0.845026	284074	260862
C00473	Retinol	2823.73	2777.23	1.01675	0.977878	2243.2	2306.88		8486.16	5000	1.69723	0.485892	8616.22	2457.72
0	Leu-Val-Gly	2597.68	2676.18	0.970667	0.883364	689.602	758.778		4458.31	2714.39	1.64247	0.271965	1930.73	2137.98
0	Leu-Arg	6933.99	6848.38	1.0125	0.956512	2687.88	1240.85		7064.53	7157.2	0.987052	0.915739	1189.65	1185.81
0	Orotidine	7486.42	3097.2	2.41716	0.0122462	1937.81	1380.67		5519.62	1901.4	2.90293	0.028022	1867.35	367.697
C04462	N-Succinyl-2-L-amino-6-oxoheptanedioate	165867	153324	1.08181	0.248054	14478.7	13198.7		137317	125771	1.0918	0.575154	36449.2	7029.53
0	Pro-Ser-Ser	11025.6	9136.69	1.20674	0.508311	4793.56	2053.7		8307.37	6213.35	1.33702	0.176734	2064.34	1784.23
C03406	N-(L-Arginino)succinate	22467.4	24965.5	0.899937	0.826775	14639.1	16216.1		9161.32	3279.77	2.79328	0.0844895	4733.31	1412.94
C04521	2,7-Anhydro-alpha-N-acetylneuraminic acid	54979.2	88370.6	0.622143	0.0227556	17414.7	11564.4		110416	108736	1.01544	0.95209	34822.7	40699
C08341	Sarmentosin epoxide	44074.8	58737.6	0.750367	0.184842	13304.1	14345.8		64043	79151.5	0.809119	0.257824	17424.3	16748.5
0	Phe-Ala-Gly	1971.51	1906.26	1.03423	0.904418	621.779	831.632		450.424	453.45	0.993327	0.99407	550.016	554.6
C10462	[6]-Gingerol	29221.2	236009	0.123814	0.39109	7071.52	413642		58699.8	65226.7	0.899936	0.68303	16152.9	25482.6
C04780	[FA oxo(5:1/5:0/8:0)] (1S,2S)-3-oxo-2-(2'Z-pentenyl)-cyclopentaneoctanoic acid	9718.62	4724.18	2.05721	0.213149	4442.28	5577.49		3743.47	2020.42	1.85281	0.596797	4656.09	4040.84
C14767	[FA hydroxy(18:2)] 9S-hydroxy-10E,12Z-octadecadienoic acid	8889.74	6523.3	1.36277	0.405862	2900.32	4359.95		3587.28	5555.11	0.645763	0.534581	4165.68	4283.85
C13838	[FA methyl(18:0)] 11R,12S-methylene-octadecanoic acid	6987.9	12742.5	0.548394	0.106345	3001.75	4997.64		8561.74	12002.4	0.713333	0.00776535	1243.49	437.317
C00170	5'-Methylthioadenosine	1.0823e+06	46329.4	23.3611	0.234869	1.39776e+06	21220.7		52890	50531.5	1.04667	0.827509	17733	10294.8
0	Phenethylamineglucuronide	2809.41	3294.1	0.852861	0.0535086	315.264	243.441		3463.48	3517.89	0.984534	0.899054	468.155	671.115
C13815	Tetrapentylammonium	1520.79	4094.42	0.371431	0.240716	1995.36	3304.92		7031.86	2157.64	3.25905	0.333194	8340.72	2506.66
C00869	2-Oxooctadecanoic acid	48332.5	47904.9	1.00893	0.980291	18086.5	27596.2		24183.7	24538.2	0.985553	0.968813	14532.6	9335.77
C16512	[FA (16:2)] N-hexadecyl-ethanolamine	26339.2	42157.8	0.624778	0.0314441	8724.17	6972.8		44469.2	48785.4	0.911526	0.706043	20170.3	6267.79
C02934	[SP] 3-dehydrosphinganine	20889.1	35131.2	0.594603	0.0614709	1758.46	9899.28		14728.6	25869.2	0.569349	0.179455	12560.6	5943.23
C10394	Pseudopurpurin	4379.4	4063.28	1.0778	0.498076	662.125	573.349		4102.83	3777.63	1.08609	0.524882	821.479	475.82
C00777	[PR] Tretinoin/All-Trans Retinoic Acid	6270.16	8425.39	0.744198	0.571773	4227.76	5792.98		15348.6	15403.4	0.996438	0.99354	11084.7	6562.27
C03045	[FA hydroxy(18:0)] 2S-hydroxy-octadecanoic acid	57348.6	24956.1	2.29798	0.437602	72246.7	9910.62		13954.3	20279	0.688115	0.0622773	2018.37	4560.61
0	Leu-Leu-Gly	8059.93	5684.47	1.41789	0.227862	2265.47	2701.37		3808.33	2709.41	1.40559	0.0758164	817.569	580.986
C00836	Sphinganine	4774.97	12412.2	0.384699	0.0112639	3314.5	2266.1		10447.5	10891.6	0.959224	0.862982	4159.95	2569.01
0	Glu-Phe-Phe-Tyr	1911.28	2943.18	0.649392	0.600601	2634.19	2648.93		2713.01	4194.19	0.646849	0.44675	3191.71	1535.95
C06428	[FA (20:5)] 5Z,8Z,11Z,14Z,17Z-eicosapentaenoic acid	36936.2	31394.7	1.17651	0.682216	15797.6	20270.1		25844.7	21281.5	1.21442	0.784763	29670.6	8906.08
0	Glu-Arg	8591.05	6127.44	1.40206	0.166721	2610.33	1544.19		3155.11	2932.82	1.0758	0.768703	1375.84	154.15
C12270	N-Acetyl-aspartyl-glutamate	2.62125e+06	2.57762e+06	1.01693	0.970297	1.89041e+06	1.18422e+06		1202968	643206	1.87027	0.170036	468976	541277
C00219	[FA (20:4)] 5Z,8Z,11Z,14Z-eicosatetraenoic acid	8353738	1.28664e+07	0.649269	0.0743272	2.39225e+06	3.32539e+06		1.16822e+07	1.32735e+07	0.88012	0.339748	2.4576e+06	1.79806e+06
C00127	Glutathione disulfide	433404	448042	0.967329	0.933699	228928	247881		227784	153172	1.48711	0.107251	66610.1	21408.3
C16522	Icosatrienoic acid	47175.7	125382	0.376254	0.010238	14337.2	32020.5		65382.4	126893	0.515257	0.0100408	19855.8	25577.9
C00051	Glutathione	5.12139e+06	5.01637e+06	1.02094	0.608212	347176	151956		5.60908e+06	4.6629e+06	1.20292	0.258252	984089	1.14751e+06
C00051	Glutathione	25661.9	22946.5	1.11834	0.504364	6373.57	4075.81		20418.6	18254.6	1.11855	0.423859	3543.55	3590.49
C12392	Stealthin C	2.85005e+06	2.78714e+06	1.02257	0.800027	185731	426901		2.55801e+06	1.54137e+06	1.65957	0.186185	595950	1.1593e+06
0	[Fv Methyl(9:1)] 3',4'-Methylenedioxy-[2'',3'':7,8]furanoflavanone	4063.68	5573.18	0.729149	0.430408	1104.5	3230.85		2142.95	1584.54	1.35241	0.622986	1823.78	1103.48
C16525	Icosadienoic acid	13394.4	28464.4	0.470568	0.0287074	5731.03	8349.85		21751.2	35564	0.611608	0.00377577	4474.53	2333.78
C00270	N-Acetylneuraminate	481869	414356	1.16293	0.274168	64668.1	90279.9		398366	309929	1.28535	0.202378	107241	44716.2
0	desferrioxamine G1	2500.34	2306.71	1.08394	0.802838	1369.51	453.468		2473.97	2250	1.09954	0.633324	563.412	688.816
0	[Fv] Castillene B	4881.88	3854.64	1.26649	0.317622	1249.85	1408.12		2524.1	2116.83	1.1924	0.548941	1152.21	472.761
0	[Fv] Ovalitenin B	5158.74	4785.55	1.07798	0.711227	923.895	1657.1		3850.39	2865.82	1.34356	0.283177	1494.7	423.87
C16526	[FA (20:0)] 11Z-eicosenoic acid	59834	123208	0.485636	0.0593164	21877.5	44918		83160.8	144609	0.575072	0.00419573	17390.5	4563.49
0	N2-N2-Dimethylguanosine	14435.4	14075.2	1.02559	0.921917	4136.7	5672.05		10887.6	9309.56	1.16951	0.480972	3605.16	2007.03
0	[FA oxo(19:0)] 10-oxo-nonadecanoic acid	27843.1	35887.3	0.775849	0.222608	4771.29	10211.3		35634.4	40512.4	0.879594	0.568376	12330.8	10420.9
C06425	[FA (20:0)] eicosanoic acid	11920.5	26734.6	0.445882	0.205068	7360.28	18123.2		17067.9	30102.9	0.566983	0.00154773	2696.19	3621.45
C11866	[PR] 2,3-Didehydrogibberellin A10	13500.1	13651.9	0.988874	0.90852	1894.38	1682.07		14224.1	13342.3	1.06609	0.658722	3430.63	1384.79
0	oxindole-3-acetyl-aspartate-N-beta-glucosyl-beta-1,4-glucose	16146.2	17828	0.905664	0.261179	1781.55	2038.19		5586.14	6276.37	0.890028	0.891877	6465.83	7270.13
0	Cys-Gly-His	4052.9	3725.82	1.08779	0.372519	314.66	583.24		3760.22	3062.07	1.228	0.274823	964.985	608.074
C14717	[FA oxo(4:0)] 11-oxo-5Z,9,12E,14E-prostatetraenoic acid	7904.41	2461.51	3.21121	0.0241167	2648.95	481.684		8439.39	2783.49	3.03195	0.0959473	4762.46	903.581
C00909	Leukotriene A4	2042.02	1748.3	1.168	0.724547	1191.42	1051.87		2498.66	2034.37	1.22823	0.589958	1484.16	541.476
C04742	[FA hydroxy(20:4)] 15S-hydroxy-5Z,8Z,11Z,13E-eicosatetraenoic acid	11856.9	12006.6	0.987534	0.925738	1137.92	2792.72		10419.4	10346.3	1.00707	0.978152	4734.8	1582.14
0	beta-Citryl-L-glutamic acid	92249.3	78474.9	1.17553	0.47169	29775	19298.7		61895.9	51381	1.20465	0.409744	21154.3	8625.12
C04544	gamma-L-Glutamyl-L-cysteinyl-beta-alanine	9197.18	7801.63	1.17888	0.602249	2805.99	4182.3		4324.88	3440.34	1.25711	0.363086	1613.49	562.306
0	[FA (18:3)] N-(6Z,9Z,12Z-octadecatrienoyl)-ethanolamine	118913	124913	0.95197	0.883282	57068.9	53642.9		156194	100947	1.54729	0.555298	165967	24132.2
C00055	CMP	29167.6	23702.5	1.23057	0.116046	4911.43	2974.84		19481.1	14490.4	1.34442	0.0408793	3079.13	2036.58
C00105	UMP	193925	87401.3	2.21879	0.00599872	38903.5	20654.7		133651	51223.2	2.60918	0.0826087	64892.6	11544.6
C00961	Sterigmatocystin	2598.64	2030.74	1.27966	0.271211	724.504	588.651		1976.01	1839.01	1.0745	0.725869	638.992	366.744
C05547	Procollagen 5-(D-galactosyloxy)-L-lysine	2362.66	2110.52	1.11947	0.67507	727.73	881.423		1417.2	1089.3	1.30101	0.223897	371.133	307.021
0	[FA (18:0)] N-(9Z-octadecenoyl)-ethanolamine	9960.2	19434.2	0.512508	0.018099	2697.01	4661.82		6992.25	18075	0.386846	0.0732796	8335.22	1858.25
0	di-n-Undecylamine	187144	425175	0.440157	0.249518	224204	295072		1.24406e+06	541342	2.29811	0.460086	1.65501e+06	239091
C09976	Uncinatone	11215.7	11329.5	0.989958	0.948249	2639.81	2070.19		9796.91	9517.13	1.0294	0.819059	1899.22	1350.25
C13914	N,N-Dimethylsphing-4-enine	638.921	2563.59	0.249229	0.0261471	796.211	1014.11		1370.95	3770.27	0.363622	0.000536711	342.84	527.094
C06429	Docosahexaenoicacid	938786	2.07505e+06	0.452416	0.040388	230638	692628		1.07015e+06	1.88683e+06	0.567168	0.00452349	284560	215179
C00575	3',5'-Cyclic AMP	56482.3	35814.2	1.57709	0.043202	10409.7	12244.6		63319.4	32200.8	1.96639	0.11311	28219.2	4713.95
C11896	Taxa-4(20),11(12)-dien-5alpha-yl acetate	50340.5	151177	0.33299	0.0210185	17351.1	49535		88637.8	202722	0.437239	0.00145741	25561.3	31035.9
C00360	dAMP	7903.47	6460.5	1.22335	0.493002	2399.92	3121.85		4087.11	4033.33	1.01333	0.947786	1083.71	1143.23
C00003	NAD+	518046	361961	1.43122	0.0775179	97998.6	108811		356413	272003	1.31033	0.153917	67071	78337.7
C16527	[FA (22:4)] 7Z,10Z,13Z,16Z-docosatetraenoic acid	150433	423488	0.355225	0.0226309	53514.6	138836		262580	476722	0.550804	0.00533303	68065.2	73646.5
C01225	sn-glycero-3-Phospho-1-inositol	27545.5	74743.2	0.368535	0.00629384	5351.35	15885.1		22458.2	21853.2	1.02769	0.958535	3886.51	21192.2
C05953	Prostaglandin A2	27931.7	16291.7	1.71447	0.182711	13285.1	6045.42		13029.7	7404.79	1.75963	0.405319	10984.2	5345.19
C00354	D-Fructose 1,6-bisphosphate	24828.6	7767.24	3.19658	0.137294	17024.1	6711.48		16965.6	1339.45	12.6661	0.126829	14900.4	437.863
0	versicolorin B	22148.6	18184.4	1.218	0.600913	11984.6	7668.2		37836.5	27888.7	1.3567	0.0807627	7703.63	4971.26
0	[FA oxo(21:0)] 20-oxo-heneicosanoic acid	17041.8	22349.4	0.762517	0.311398	6144.31	7346.39		27714.3	19151.8	1.44709	0.265232	12147.6	5443.84
0	[FA oxo(21:0)] 2-oxo-heneicosanoic acid	18668.8	33040.7	0.565026	0.214473	8795.83	17760		13388.7	16813.1	0.796325	0.303336	3073.22	5107.52
0	sinapoyltyramine	3268.27	2539.75	1.28684	0.290268	1046.82	651.601		2317.15	1354.38	1.71086	0.339305	1696.24	160.289
0	1,2-dioctanoyl-1-amino-2,3-propanediol	333433	293875	1.13461	0.330637	30982.3	65176.9		221301	227213	0.973977	0.873301	44922.1	54909.6
0	1,2-dioctanoyl-1-amino-2,3-propanediol	11108.8	6053.8	1.83501	0.135323	2066.26	5003.78		5806.47	3098.89	1.87372	0.385763	4484	3632.65
C01081	Thiamin monophosphate	38697	27870.8	1.38844	0.389918	18723.8	13707.9		15234.3	9694.78	1.57139	0.18382	6107.16	3796.1
0	Asp-Asp-Pro	28769.2	3264.92	8.8116	0.000602968	5044.78	2330.35		17498.6	694.036	25.2128	0.00162573	3891.33	1388.07
0	[FA (20:5)] N-(5Z,8Z,11Z,14Z,17Z-eicosapentaenoyl)-ethanolamine	272877	330394	0.825916	0.458758	131604	45790.3		174801	194789	0.897388	0.83963	174183	59932.3
0	Leu-Lys-Ser	9035.23	8740.43	1.03373	0.920854	3625.05	4375.71		5613.35	4330.41	1.29626	0.47254	2890.87	1551.95
C01367	3'-AMP	1.02346e+07	9045331	1.13148	0.211175	1.31745e+06	1.05883e+06		8.70988e+06	7.42764e+06	1.17263	0.211999	1.28233e+06	1.31404e+06
0	dXMP	495746	520835	0.951829	0.811834	134435	150227		368304	299620	1.22924	0.403727	129643	75873.3
C01897	Camptothecin	44800.3	42639.3	1.05068	0.731874	10201.9	6159.59		36838.6	33982.3	1.08405	0.593666	5801.14	8242.17
C00584	[FA oxo,hydroxy(2:0)] 9-oxo-11R,15S-dihydroxy-5Z,13E-prostadienoic acid	12469.1	9577.13	1.30196	0.331507	4677.46	2575.86		8194.93	7665.8	1.06903	0.761726	2334.15	2381.43
C00639	[FA trihydroxy(2:0)] 9S,11R,15S-trihydroxy-5Z,13E-prostadienoic acid	6635.94	3947.59	1.68101	0.245836	3636.42	1619.68		4952.84	2331.83	2.12402	0.260906	3775.29	877.209
0	Leu-Lys-Pro	5791.39	5602.25	1.03376	0.891552	1655.35	2074.66		4849.65	3340.74	1.45167	0.199997	1843.35	218.027
0	Asp-Ser-His	44692.6	42393	1.05424	0.917424	24659.1	34434.9		17696.4	12531.4	1.41216	0.557145	15576.1	2473.02
C01134	Pantetheine 4'-phosphate	11777.5	24998.4	0.471131	0.00259943	3954.28	3553.14		10529.8	18875.5	0.557855	0.1144	3653.4	7621.24
C15331	17beta-Hydroxy-6beta-methyl-5alpha-androstan-3-one propionate	46403.5	73759.9	0.629116	0.447432	50134.3	44846.3		115816	117946	0.981941	0.952836	61849.9	27920.6
0	[FA (12:0)] 12-[3]-ladderane-dodecanoic acid	5264.59	16583.3	0.317463	0.0532511	3390.37	7716.34		13253.9	28411.4	0.466498	0.00832768	3420.71	6067.51
C06327	Chelirubine	13290.4	6661.66	1.99505	0.261435	9314.69	4184.26		7047.45	5913.2	1.19182	0.651979	2065.34	4212.28
C00144	GMP	552880	568071	0.973259	0.902079	154627	178993		370086	301406	1.22787	0.371706	120625	70139.6
0	Glu-Asp-Thr	15908.1	18081.2	0.879814	0.751243	7633.23	10566.6		7771.02	6769.8	1.14789	0.574968	3004.37	1354.22
0	[FA (16:0)] N-hexadecanoyl-taurine	6990.55	1495.51	4.67437	0.0259693	1786.18	2991.01		4597.53	1700.63	2.70342	0.399505	5309.72	3401.26
0	2-(acetylamino)-1-5-anhydro-2-deoxy-3-O-b-D-galactopyranosyl-D-arabino-Hex-1-enitol	236244	469353	0.503339	0.0920254	177895	147814		546876	535253	1.02171	0.949804	280803	214198
0	Pro-Pro-Arg	2900.63	2170.71	1.33626	0.30457	1005.97	816.257		1624.38	1100.93	1.47546	0.191572	617.657	243.425
0	[ST] (5Z,7E)-9,10-seco-5,7,10(19)-cholestatriene	174687	182641	0.956451	0.921984	46940.2	144180		183905	95064.5	1.93453	0.353677	161065	34433.7
0	cis-5-Tetradecenoylcarnitine	382766	328052	1.16678	0.210744	26322.9	68148.3		240383	227873	1.0549	0.7754	77050.7	26662.9
C05963	Thromboxane B2	2756.59	2262.54	1.21836	0.549206	1273.63	876.062		1919.39	1430.6	1.34167	0.286271	714.563	382.662
0	2-monooleoylglycerol	53534.9	58848.5	0.909708	0.652963	16817.6	14876.2		58835	79565.7	0.739452	0.500687	32928.8	47076.5
0	[FA hydroxy(23:0)] 2-hydroxy-tricosanoic acid	5117.05	9181.67	0.557311	0.228565	4819.86	3585.52		8316.52	10137.5	0.82037	0.279754	2167.21	2168.59
0	Tetradecanoylcarnitine	887002	879092	1.009	0.941924	58174.1	193862		628535	634844	0.990062	0.964073	240357	109220
0	Leu-Lys-Asp	31998.4	29088.7	1.10003	0.668596	10554.4	7344.04		20570.9	16989.7	1.21079	0.258251	4748.57	3022.34
C00255	Riboflavin	8428.59	23837.1	0.353591	0.0322431	1761.97	8399.98		15933.1	19687.8	0.809285	0.625138	5497.07	13110.8
C12198	6-(2-Hydroxyethyl)-5,6-dihydrosanguinarine	6441.18	4271.17	1.50806	0.644638	7824.16	3996.28		10715.6	7468.33	1.4348	0.584081	8965.61	6676.92
C15723	Nostocyclopeptide A1	10926.1	9324.14	1.1718	0.466568	3539.52	1958.01		9821.2	10633	0.923654	0.788602	1185.27	5455.25
C13856	2-Arachidonoylglycerol	33318.9	19148.7	1.74001	0.0942533	11610.3	7520.09		23597.5	14524.9	1.62462	0.417398	17750	10158.6
C01310	4-Deoxy-beta-D-gluc-4-enuronosyl-(1,3)-N-acetyl-D-galactosamine	8550.26	8044.95	1.06281	0.77735	2368.17	2462.28		4578.72	3349.02	1.36718	0.287614	1797.51	983.792
C06124	[SP] Sphing-4-enine-1-phosphate	86395.1	73628.7	1.17339	0.458099	25126.6	19969.7		63788.5	59412.5	1.07365	0.792286	28354.1	12997.2
C06124	[SP] Sphing-4-enine-1-phosphate	160696	169750	0.946661	0.826863	55538.5	56544.1		117354	99110.4	1.18408	0.560139	53803.1	19360.2
C01120	[SP] Sphinganine-1-phosphate	9773.25	7465.62	1.3091	0.408769	4350.69	2704.01		6979.74	6360.69	1.09733	0.772198	3736.52	1378.96
0	[FA hydroxy(24:0)] 2-hydroxy-15-tetracosenoic acid	11825.2	20408.5	0.579427	0.335443	12122.1	11021.6		14362.8	21090.8	0.680996	0.0237281	3019.54	3284.83
0	Succinyladenosine	78233.1	78443.9	0.997313	0.971971	3087.48	10741.4		85022.2	54633.1	1.55624	0.252734	41275.3	20924.9
C00021	S-Adenosyl-L-homocysteine	113609	167535	0.678123	0.124236	35502.7	47817.6		96215.8	159954	0.601521	0.0319334	16246.4	36622.3
C05437	[ST (2:0)] 5alpha-cholesta-8,24-dien-3beta-ol	20988.9	23362.5	0.8984	0.839464	16003.3	15731.1		22281.9	26550.7	0.839222	0.718394	19091.8	11637.2
0	[FA hydroxy(24:0)] 2-hydroxy-tetracosanoic acid	17529	32140.6	0.545385	0.300461	20540.9	15266.6		32496.7	43244.8	0.751458	0.0986526	7088.68	8351.91
C10547	Burseran	0	0	#DIV/0!	#DIV/0!	0	0		0	0	#DIV/0!	#DIV/0!	0	0
C14663	Testosterone isocaproate	17120.2	47073.7	0.36369	0.219038	22429.2	36269.8		88625.3	110157	0.804536	0.61401	71002.2	35675.5
0	[ST (2:0)] (5Z,7E)-(1S,3R)-21-nor-20-oxa-9,10-seco-5,7,10(19)-cholestatriene-1,3-diol	8520.52	13522.7	0.630089	0.526233	12128.2	8419.68		26037.5	28275.8	0.92084	0.808554	16162.8	6002.78
C02528	[ST hydrox] 3alpha,7alpha-Dihydroxy-5beta-cholan-24-oic Acid	9970.55	3568.16	2.79431	0.0424941	3053.71	3857.77		7033.71	2194.15	3.20566	0.0458886	3024.11	2268.56
0	9,12-Hexadecadienoylcarnitine	25524.8	19025.7	1.34159	0.254662	8195.8	6129.81		20091.8	16595.2	1.2107	0.502541	8762.72	3691.69
0	[FA methyl(5:1/5:2/8:0)] methyl 8-[3,5-epidioxy-2-(3-hydroperoxy-1-pentenyl)-cyclopentyl]-octanoate	1642.03	30941.8	0.0530682	0.330502	1784.5	50573.8		65744	84601.5	0.777102	0.710065	49989	81694.8
0	trans-Hexadec-2-enoylcarnitine	628010	643465	0.975981	0.881851	119653	158638		446014	429877	1.03754	0.860647	162992	52724.6
C00019	S-Adenosyl-L-methionine	236987	138900	1.70617	0.531856	260327	125463		253082	430719	0.58758	0.110471	68219	160519
C02990	[FA] O-Palmitoyl-R-carnitine	259435	293844	0.882901	0.768606	72714.4	205045		147067	128361	1.14573	0.655588	61687.8	50301
C02990	[FA] O-Palmitoyl-R-carnitine	986651	933576	1.05685	0.779725	282161	226949		728585	712903	1.022	0.938644	344602	171706
C00015	UDP	35778.4	24465.1	1.46243	0.00931689	4555.61	2162.43		29181	17035.4	1.71296	0.0417078	7622.04	3441.52
0	Geranylgeranylcysteine	3292.49	2309.48	1.42564	0.52276	2210.95	1865.3		3159.88	6959.2	0.454058	0.19198	2527.55	4328.91
C01192	Palmitoylglycerone phosphate	2610.28	4100.2	0.636624	0.0626457	287.129	1058.58		2268.86	3437.56	0.660019	0.0188044	569.426	430.777
C00695	Cholate	10446.7	4150.26	2.51711	0.16937	6333.17	4874.23		7754.76	2278.59	3.40331	0.0887901	4440.42	2639.58
0	1-20:0-2-18:1-phosphatidylserine	4309.58	4738.47	0.909487	0.750146	2019.79	1582.3		3458.94	4975.97	0.695129	0.228652	911.565	1956.59
C00416	[GP (16:0)] 1-hexadecanoyl-2-sn-glycero-3-phosphate	164050	201052	0.815959	0.150507	22775.3	37151.8		127192	143705	0.885092	0.497553	39344	21702.9
0	[FA (20:4)] N-(5Z,8Z,11Z,14Z-eicosatetraenoyl)-taurine	12324.3	22724.6	0.542335	0.0102554	2721.44	4415.77		19573.7	19436.9	1.00704	0.952932	4030.25	1655.26
C10658	Magnoshinin	795347	101966	7.8001	0.410043	1.4499e+06	129690		74092.1	50312	1.47265	0.460913	37331.5	47191.9
C01673	[ST (3:0)] (5Z,7E)-(1S,3R)-9,10-seco-5,7,10(19)-cholestatriene-1,3,25-triol	8785.63	11616.7	0.756293	0.503785	5896.42	5345.98		11990.9	16666.7	0.719456	0.0534635	3195.99	1508.59
C15180	17beta-Hydroxy-4-mercaptoandrost-4-en-3-one 4-acetate 17-propionate	8263.35	17609.7	0.469249	0.388036	4053.19	18384.8		2952.79	8088.89	0.365043	0.179926	5905.59	908.528
0	CPA(18:1(11Z)/0:0)	12442.5	13644.2	0.911924	0.642302	4237.74	2350.87		11645.4	11998.4	0.970577	0.916238	5744.49	2649
C07874	1,4-Bis(2-ethylhexyl) sulfosuccinate	13482.4	19971.9	0.675068	0.536715	10103.5	16746.3		12920.2	15307.7	0.84403	0.359139	4103.02	2296.98
0	Linoelaidylcarnitine	52782.7	39067.7	1.35106	0.349463	24064.8	9324.99		50033.7	37816.8	1.32305	0.185306	13983.5	6739.85
0	Elaidiccarnitine	780299	743584	1.04938	0.828821	237091	222411		553893	522824	1.05943	0.79165	200583	92257.9
0	Asp-Cys-Cys-Ser	9771.82	6825.32	1.4317	0.67744	11976.4	5585.13		1365.57	625.676	2.18256	0.502058	1866.27	726.139
C00008	ADP	300628	141586	2.12329	0.0304206	89587.6	37476.1		179981	73667.2	2.44317	0.0830844	85076.4	26734.3
0	Stearoylcarnitine	228952	168374	1.35979	0.377754	109589	58247.3		205994	127920	1.61033	0.221729	101364	22808.3
C03910	(24R,24'R)-Fucosterol epoxide	13496.7	17769.6	0.759541	0.656305	12912.3	12911.6		19649	34413.2	0.570973	0.152952	4736.76	15576.9
C00416	LPA(0:0/18:1(9Z))	72606.6	106630	0.680921	0.0477586	16942.1	21160.2		57783.8	87529.3	0.660166	0.00804147	11887.6	8300.34
0	[PE (16:1)] 1-(1Z-hexadecenyl)-sn-glycero-3-phosphoethanolamine	30163.7	34209.5	0.881735	0.595296	9424.95	10906		29865.2	37779.8	0.790506	0.117428	6324.8	5909.76
C00416	[GP (18:0)] 1-octadecanoyl-2-sn-glycero-3-phosphate	30560.4	31407.3	0.973037	0.881691	7121.63	8248.38		24512.2	24718.4	0.991661	0.974865	11584.2	3936.98
0	[PC methyl(12:2)] 1-dodecyl-2-methyl-sn-glycero-3-phosphocholine	2300.3	2716.71	0.846723	0.473406	631.32	878.363		2197.06	2327.61	0.943912	0.756896	695.979	385.136
C00035	GDP	49478	44813.6	1.10409	0.742783	17192.6	20940.1		27509.8	15152.5	1.81552	0.296516	19442.8	4891.95
0	12-Hydroxy-12-octadecanoylcarnitine	21118.4	11238.2	1.87916	0.110048	6462.6	8205.62		17167.7	11352.2	1.51229	0.203706	7182.25	1189.86
0	Trp-Cys-His	4959.97	4878.63	1.01667	0.895495	573.584	1024.19		5767.55	5478.45	1.05277	0.751251	1384.39	1047.77
C15792	3-Dehydroteasterone	6584.81	20350.5	0.32357	0.258674	10132.6	18821.2		41914.4	75792.6	0.553014	0.247072	42961.3	29497.3
0	[PE (16:0)] 1-hexadecanoyl-sn-glycero-3-phosphoethanolamine	71561.8	78929.9	0.906651	0.574632	5730.62	23062.5		62276.7	77746.3	0.801024	0.26537	20064	14870.4
0	[GP (20:4)] 1-(5Z,8Z,11Z,14Z-eicosatetraenoyl)-sn-glycero-3-phosphate	7867.93	15465.6	0.508737	0.0119801	1463.64	3254.61		7901.77	14557.5	0.542799	0.00044406	762.399	1342.13
C12333	Militarinone A	71963	7584.01	9.48878	0.402787	132262	12367.5		2029.47	4085.77	0.496716	0.673527	4058.93	8171.54
C01747	Psychosine	4443.72	3840.64	1.15703	0.410043	767.725	1110.22		3380.15	2849.27	1.18632	0.601855	1806	358.527
0	[PC (15:1)] 1-(1Z-pentadecenyl)-sn-glycero-3-phosphocholine	28545.2	32204.3	0.886379	0.707194	12089.4	14073.7		28276.9	33908.1	0.833926	0.0744073	4266.72	986.502
0	Cholesterolsulfate	9653.53	13411.8	0.71978	0.441286	7218.04	5498.12		12429.6	15172.6	0.819213	0.229966	2010.16	3451.38
C04230	[PC (14:0)] 1-tetradecanoyl-sn-glycero-3-phosphocholine	74305.2	81592.8	0.910684	0.330275	4793.18	12211.8		58038.7	79938.7	0.726041	0.117107	20109.1	1786.55
0	Asn-Met-Cys-Cys	34814.8	22821.1	1.52555	0.286989	17819.3	8522.59		20832.3	17320.3	1.20277	0.305195	4731.62	4090.26
0	Asp-Cys-Cys-His	289434	223740	1.29362	0.338965	104293	68508.8		214302	203168	1.0548	0.611423	35139.3	21307.1
0	[PE (18:1)] 1-(9Z-octadecenoyl)-sn-glycero-3-phosphoethanolamine	125957	220320	0.571701	0.0284266	34100.3	52447.2		147092	235857	0.623651	0.0511604	58535.7	17150
C04230	[PC (16:1)] 1-(1Z-hexadecenyl)-sn-glycero-3-phosphocholine	81307.8	69369.7	1.17209	0.165996	7168.92	12709.8		48464.2	48212.7	1.00522	0.987612	28825	9131.22
C04230	[PC (15:0)] 1-pentadecanoyl-sn-glycero-3-phosphocholine	104622	116272	0.899804	0.617413	30793.1	31778.2		112656	116265	0.968964	0.880116	42294.8	14364.2
C13903	[PC (16:2)] 1-hexadecyl-sn-glycero-3-phosphocholine	247767	217639	1.13843	0.126932	27909.2	17681.6		121748	126799	0.960167	0.901751	70511	30837.8
0	2-16:1-lysoPG	14592	12501.8	1.16719	0.298329	3259.08	1200.31		7707.74	6720.12	1.14696	0.701864	4469.2	1723.1
C00626	PIP(16:0/22:4(10Z,13Z,16Z,19Z))	10188.8	5312.56	1.91787	0.275177	7104.19	3100.81		23564.4	5002.49	4.71055	0.213683	23595.5	1365.33
0	[PG (16:0)] 1-hexadecanoyl-sn-glycero-3-phospho-(1'-sn-glycerol)	39613.6	31899.5	1.24183	0.233964	8555.84	7910.04		24100.6	22024.9	1.09424	0.739679	11000.2	3598.39
C00307	CDP-choline	100735	91873.5	1.09645	0.294732	6348.28	13428		95530.3	79244.3	1.20552	0.0591841	7216.03	11352.2
0	[PC (16:1)] 1-(9Z-hexadecenoyl)-sn-glycero-3-phosphocholine	259265	347246	0.746633	0.0510416	20051.6	58458.3		196213	319306	0.614498	0.0290725	68924.5	32523.5
C04230	[PC (16:0)] 1-hexadecanoyl-sn-glycero-3-phosphocholine	13300000	13850000	0.960289	0.437203	547723	1.1619e+06		8.96025e+06	11064488	0.809821	0.405571	4.07354e+06	2.11479e+06
0	[PS (16:0)] 1-hexadecanoyl-sn-glycero-3-phosphoserine	4361.26	5518.72	0.790266	0.0573427	709.714	684.93		4907.45	4290.35	1.14383	0.583268	1770.75	1146.67
0	[PE (20:4)] 1-(5Z,8Z,11Z,14Z-eicosatetraenoyl)-sn-glycero-3-phosphoethanolamine	129142	382245	0.33785	0.00833139	39944.1	96406.5		197316	449190	0.43927	0.000533842	53600.9	31534.9
C00002	ATP	12986.7	6578.49	1.97411	0.134602	6345.72	2257.83		13776.6	5537.02	2.4881	0.182012	9520.36	2898.45
0	[PC (17:0)] 1-(10Z-heptadecenoyl)-sn-glycero-3-phosphocholine	26971.7	31279.3	0.862286	0.406611	5905.21	7584.45		16952.5	21987.1	0.771017	0.139847	4804.18	3239.86
0	[PC (18:1)] 1-(11Z-octadecenyl)-sn-glycero-3-phosphocholine	133861	123198	1.08656	0.681596	42294.7	24543.3		78243.6	84105	0.930307	0.733776	30742.7	7924.65
C04230	LysoPC(17:0)	88777.6	75494.8	1.17594	0.0213484	5898.39	6237.15		59842.8	51440.9	1.16333	0.666053	34035.4	11351.5
C04317	LysoPC(O-18:0)	18335.5	20287.1	0.903803	0.667456	5326.13	6777.31		11291.5	6644.88	1.69927	0.440752	8232.18	7676.52
0	[PG (18:1)] 1-(9E-octadecenoyl)-sn-glycero-3-phospho-(1'-sn-glycerol)	128484	81714.8	1.57235	0.0201504	23535.9	16138.4		61422.6	54541.5	1.12616	0.607763	23613.8	6132.46
C03916	1-Oleoylglycerophosphocholine	5.45121e+06	7.19236e+06	0.757918	0.00685846	657705	533552		4227907	5.81438e+06	0.727146	0.0575931	1.11124e+06	586482
C00044	GTP	31226.5	17647.4	1.76946	0.202952	15425.4	10583.5		20031.1	6349.76	3.15462	0.185895	16023.7	2519.66
0	[PS (18:1)] 1-(9Z-octadecenoyl)-sn-glycero-3-phosphoserine	58469.4	70914.1	0.824509	0.283381	18392	8521.59		52926.9	58714.5	0.901428	0.573668	16130.9	10567.9
0	[PC (18:0)] 1-octadecanoyl-sn-glycero-3-phosphocholine	3.59389e+06	3.16168e+06	1.1367	0.168265	444104	313003		2.58095e+06	2.26089e+06	1.14156	0.709649	1.53845e+06	345061
0	LysoPE(0:0/22:6(4Z,7Z,10Z,13Z,16Z,19Z))	264604	767857	0.344601	0.00649457	79930.3	181096		307299	637758	0.481842	0.00456301	99595.6	31361.7
0	[PS (18:0)] 1-octadecanoyl-sn-glycero-3-phosphoserine	82233.9	87571.5	0.939049	0.814146	34918	25580.6		122279	113051	1.08163	0.728323	40396.1	30330.1
C02249	Arachidonyl-CoA	5594.13	6579.74	0.850205	0.649076	3687.85	1602.25		8677.57	5166.11	1.67971	0.0453205	2270.69	1142.08
0	LysoPE(0:0/22:5(4Z,7Z,10Z,13Z,16Z))	0	25485.5	0	0.00803684	0	8075.46		14931.6	39438	0.378609	0.000331967	4028.94	1729.32
0	LysoPE(0:0/22:4(7Z,10Z,13Z,16Z))	24150.4	58172.9	0.415149	0.0450527	13825.5	21723.2		58777.5	91473	0.642566	0.0374159	18606.6	15758.8
C00760	1-4-beta-D-Glucan	61682.7	91333.3	0.675358	0.484583	53904.8	58562.8		22734.1	22647.8	1.00381	0.991607	13559.1	7673.06
0	Cys-Met-Phe-His	220328	129046	1.70736	0.21704	107795	73142.3		109675	84370.7	1.29992	0.315287	37016.2	26975.6
C13050	Cyclic ADP-ribose	124985	87090.6	1.43512	0.0624984	21448.7	25094.5		93395.8	84005.9	1.11178	0.6368	20459.7	31380.3
0	[PS (20:4)] 1-(5Z,8Z,11Z,14Z-eicosatetraenoyl)-sn-glycero-3-phosphoserine	8584.96	13330.3	0.644021	0.0576807	3311.8	1899.7		9033.4	12114.3	0.745679	0.032454	1744.25	1294.49
C04230	[PC (20:0)] 1-eicosanoyl-sn-glycero-3-phosphocholine	26377.2	23536.8	1.12068	0.580106	8366.24	4637.38		13060	12017.5	1.08675	0.870006	11418.5	3103.76
0	DG(14:1(9Z)/18:4(6Z,9Z,12Z,15Z)/0:0)	57292.7	90971.9	0.629785	0.405931	42074.9	61639.5		90893	55810	1.62861	0.442594	79222.6	10547.8
0	Ganglioside GM3 (d18:0/14:0)	59370.1	91825.5	0.646554	0.572607	42626.7	97078.9		53513	53894.1	0.992929	0.986162	28219.3	31298.8
C00195	[SP (18:0)] N-(9Z-octadecenoyl)-sphing-4-enine	4195.05	8878.76	0.472481	0.39831	6777.54	7742.24		25029.8	21639.6	1.15667	0.821345	27389	3408.78
C04230	LysoPC(22:5(4Z,7Z,10Z,13Z,16Z))	30308.9	98261.3	0.308452	0.00663295	5798.89	22183		46337.5	110891	0.417866	0.00394354	9936	20728.7
0	[PI (16:0)] 1-hexadecanoyl-sn-glycero-3-phospho-(1'-myo-inositol)	86138	137869	0.624779	0.201455	40312.8	58466.8		55187.1	52452.5	1.05214	0.918919	48282.1	12776.3
0	[PI (18:0)] 1-octadecanoyl-sn-glycero-3-phospho-(1'-myo-inositol)	173257	297333	0.582703	0.0922939	81668.2	92825.5		160412	185655	0.864033	0.715308	119250	48852.1
0	[PI (20:4)] 1-(5Z,8Z,11Z,14Z-eicosatetraenoyl)-sn-glycero-3-phospho-(1'-myo-inositol)	411109	710354	0.578739	0.0578331	122114	208731		309166	366087	0.844515	0.591111	183132	64147.7
0	[SP (18:0)] N-(octadecanoyl)-sphing-4-enine-1-phosphate	10281.2	24876.8	0.413283	0.0444724	7670.46	8552.17		20022.8	21816.7	0.917775	0.696819	8291.66	1362.42
C15661	A 80987	22865.8	16725.8	1.3671	0.472135	6264.4	14211.8		18770.5	21583	0.869689	0.78302	13643.6	13972.9
0	ubiquinone-7	8542.98	12536.8	0.681431	0.538175	10492.7	5915.85		8103.78	12662.8	0.639965	0.110027	1108.76	4107.76
C00004	NADH	256315	318218	0.805469	0.487956	69477.5	147720		249922	181730	1.37523	0.263836	92144.2	57112.6
C00416	[GP (16:0/18:1)] 1-hexadecanoyl-2-(11Z-octadecenoyl)-sn-glycero-3-phosphate	74816.6	94553.2	0.791264	0.733398	94110.6	55838.8		73172.7	129742	0.563987	0.0271288	8042.58	29519.8
0	[FA (32:0/2:0)] 1-(O-alpha-D-glucopyranosyl)-29-keto-(3R,31R)-dotriacontanediol	20454.5	17464.9	1.17118	0.461252	6899.96	2304.39		12308.9	12496.4	0.984994	0.975783	11178.4	2558.76
C00882	Dephospho-CoA	78874.4	85969	0.917475	0.894218	51631.3	87166.4		28748.9	19554.8	1.47017	0.732564	43986.5	25325.4
0	[GP (18:2/18:2)] 1,2-di-(9Z,12Z-octadecadienoyl)-sn-glycero-3-phosphate	19995.2	30242.3	0.661167	0.575005	28828.2	18470.3		38367.5	49262.4	0.77884	0.35148	18038.3	11172.5
C00416	[GP (18:0/18:2)] 1-octadecanoyl-2-(9Z,12Z-octadecadienoyl)-sn-glycero-3-phosphate	20954.5	28901.8	0.725025	0.6455	27839.8	16700.3		26236.4	42749	0.613732	0.0279263	7925.14	8259.8
C00350	PE(16:0/P-18:1(11Z))	12223.4	15880.4	0.769713	0.479526	6887.51	6835.47		36964.6	22815	1.62019	0.616833	50477.7	8277.05
C13877	[PE (16:0/18:1)] 1-Hexadecanoyl-2-(9Z-octadecenoyl)-sn-glycero-3-phosphoethanolamine	4260.71	6367.02	0.669184	0.256847	1969.63	2685.71		14549.4	10146.3	1.43396	0.660211	17875.8	3748.49
0	[PG (16:0/16:0)] 1,2-dihexadecanoyl-sn-glycero-3-phospho-(1'-sn-glycerol)	19280.4	34801.3	0.554014	0.312269	20972.6	18714.9		39305.9	44587.3	0.88155	0.584839	14988.8	10271
C00350	PE(18:3(6Z,9Z,12Z)/P-18:1(11Z))	6705.94	10215.5	0.656451	0.207215	3128.78	3825.54		50297.9	23244	2.16391	0.456516	63157	9173.11
0	[GP (18:0/20:4)] 1-octadecanoyl-2-(5Z,8Z,11Z,14Z-eicosatetraenoyl)-sn-glycero-3-phosphate (ammonium salt)	28559.5	37074.2	0.770332	0.734639	41550.3	22597.1		47233.6	59375.3	0.795508	0.388378	23036.7	10271.2
C00350	PE(18:1(11Z)/P-18:1(11Z))	20420.8	26015.5	0.784947	0.485066	10635.1	10638.2		71621.6	40015.8	1.78983	0.558838	95580.6	16990
0	[SP (24:0)] N-(15Z-tetracosenoyl)-sphing-4-enine-1-phosphate	37930.4	45403.3	0.835412	0.514074	14304.6	16104.5		33365.1	33615.6	0.99255	0.980939	17490.5	9415.67
C00350	[PE (16:0/20:4)] 1-hexadecanoyl-2-(5Z,8Z,11Z,14Z-eicosatetraenoyl)-sn-glycero-3-phosphoethanolamine	4338.63	7685.62	0.564512	0.0869693	2726.12	1396.44		25575.4	14030.9	1.82279	0.47091	27827	5221.35
C00350	[PE (18:0/18:2)] 1-octadecanoyl-2-(9Z,12Z-octadecadienoyl)-sn-glycero-3-phosphoethanolamine	4418.51	6215.82	0.710849	0.333135	2252.85	2560.88		15037	9671.53	1.55477	0.562767	16214	4329.25
C00350	[PE (16:1/22:6)] 1-O-(1Z-hexadecenyl)-2-(4Z,7Z,10Z,13Z,16Z,19Z-docosahexaenoyl)-sn-glycero-3-phosphoethanolamine	12211.6	19673.7	0.620708	0.112503	5885.16	5453.79		77015.6	33502.9	2.29878	0.429479	95270.3	10926.4
0	[PG (16:0/18:1)] 1-hexadecanoyl-2-(11Z-octadecenoyl)-sn-glycero-3-phospho-(1'-sn-glycerol)	77363.7	159287	0.485688	0.235978	89165.6	86777.2		198658	249372	0.796634	0.414172	93504.5	66475.8
C00350	[PE (18:1/20:4)] 1-(1Z-octadecenyl)-2-(5Z,8Z,11Z,14Z-eicosatetraenoyl)-sn-glycero-3-phosphoethanolamine	13278.4	19881.7	0.66787	0.152733	5341.46	6023.52		104443	43862.7	2.38114	0.459276	142299	21898.9
C00350	PE(20:0/dm18:0)	5320.65	10785	0.493337	0.254205	6754.04	5358.15		7935.58	14243	0.557155	0.142296	5543.35	4991.14
C13880	[PS (16:0/18:1)] 1-hexadecanoyl-2-(9Z-octadecenoyl)-sn-glycero-3-phosphoserine	48084.8	83257.2	0.577545	0.273908	45377	36357.5		91269.3	127937	0.713392	0.0879443	30085.5	14360
0	DG(22:0/24:1(15Z)/0:0)	12134.6	21589.4	0.562066	0.0737755	7255.14	3437.2		18648	17155.2	1.08701	0.706886	6220.3	4225.25
C00350	[PE (16:0/22:6)] 1-hexadecanoyl-2-(4Z,7Z,10Z,13Z,16Z,19Z-docosahexaenoyl)-sn-glycero-3-phosphoethanolamine	11541.9	22779.2	0.506684	0.0369753	6482.56	5191.73		66526.6	31029.8	2.14396	0.422625	76253.8	11963.2
C00350	PE(20:2(11Z,14Z)/18:3(6Z,9Z,12Z))	5698.96	9347.2	0.609697	0.100648	3168.59	1369.19		29831.7	14465.5	2.06227	0.465851	36688.7	5557.78
C00350	[PE (18:0/20:4)] 1-octadecanoyl-2-(5Z,8Z,11Z,14Z-eicosatetraenoyl)-sn-glycero-3-phosphoethanolamine	19348.9	28398.4	0.681336	0.163724	7906.34	8220.94		141177	62089.9	2.27375	0.45887	185253	32740.9
0	[PG (16:0/20:4)] 1-hexadecanoyl-2-(5Z,8Z,11Z,14Z-eicosatetraenoyl)-sn-glycero-3-phospho-(1'-sn-glycerol)	18854.2	38547.6	0.489116	0.272976	23902.1	22203.2		70611.2	73816.8	0.956573	0.880892	35430.9	19679.1
0	[PG (18:1/18:1)] 1,2-di-(9Z-octadecenoyl)-sn-glycero-3-phospho-(1'-sn-glycerol)	8142.97	15754.7	0.51686	0.302831	10435.2	8498.15		20741.5	25967.3	0.798754	0.508033	12403.3	7863.98
C06125	3-O-Sulfogalactosylceramide(d18	18889.8	33448.7	0.564739	0.239635	15340.2	16187.9		33880.2	33154.4	1.02189	0.938217	14124.4	11026.5
0	[SP (26:0)] N-(17Z-hexacosenoyl)-sphing-4-enine-1-phosphate	10403	17696.3	0.587863	0.386889	5872.38	13861.3		10344.4	3859.45	2.68027	0.325756	9298.61	7718.89
0	[SP (26:0)] N-(17Z-hexacosenoyl)-sphing-4-enine-1-phosphate	6741.65	4658.94	1.44703	0.0171809	995.847	735.399		4167.52	3131.17	1.33098	0.615161	3088.62	2376.88
0	3-demethylubiquinol-9	19209.1	29225.4	0.657273	0.36931	16697.3	11825.5		16887.4	24807.1	0.680751	0.185364	8820.24	5302.33
0	[PS (18:1/18:1)] 1,2-di-(9E-octadecenoyl)-sn-glycero-3-phosphoserine	173464	284990	0.608667	0.385966	195760	131795		304853	362689	0.840533	0.546914	154589	89507.8
C02737	PS(18:0/18:1(9Z))	855075	1.15237e+06	0.742014	0.595385	907029	521102		652732	1.07758e+06	0.605739	0.0419866	116352	266819
0	[PG (18:0/20:4)] 1-octadecanoyl-2-(5Z,8Z,11Z,14Z-eicosatetraenoyl)-sn-glycero-3-phospho-(1'-sn-glycerol)	13599	28423.3	0.478446	0.283651	17739.6	17874.4		58707	63260.7	0.928017	0.832396	36988.6	16248.2
C00157	PC(20:0/P-18:1(11Z))	33122.5	42732.8	0.775109	0.270161	10231.5	12019.2		34597.2	14697.9	2.35389	0.120071	18693.3	6584.7
0	[SP] (3'-sulfo)Galbeta-Cer(d18:1/16:0)	6001.92	9495.29	0.632095	0.385507	5670.25	4835.06		12483.5	14832.6	0.841631	0.492717	5810.1	2166.01
0	[SP] (3'-sulfo)Galbeta-Cer(d18:1/24:1(15Z))	89721.5	161484	0.555605	0.228565	65836.8	83580.1		125902	119923	1.04986	0.87146	59901.7	36615.3
0	1-20:2-2-18:3-phosphatidylserine	19303.2	33504.7	0.576134	0.366008	22768.8	17827		41018.6	48049.1	0.85368	0.581136	21804.6	8486.3
0	[PC (2:0/2:0)] 1-(2E,6E-phytadienyl)-2-(2E,6E-phytadienyl)-sn-glycero-3-phosphocholine	107833	194785	0.553597	0.149725	83016.7	62957.3		121090	116288	1.04129	0.905381	52225.8	57176.8
C02737	[PS (18:0/20:4)] 1-octadecanoyl-2-(5Z,8Z,11Z,14Z-eicosatetraenoyl)-sn-glycero-3-phosphoserine	201592	341675	0.590012	0.417862	261955	182588		387503	451857	0.857579	0.640788	226931	122882
0	1-20:0-2-18:2-phosphatidylserine	17640.2	25495.3	0.691901	0.484689	17297.2	11761.3		20635.1	30696.3	0.672235	0.16067	10385.4	6465.74
0	PS(18:1(9Z)/22:6(4Z,7Z,10Z,13Z,16Z,19Z))	24192.6	46570.3	0.519486	0.314301	30886.3	26465.3		71777.4	67532.8	1.06285	0.86502	43765.8	16321.8
C02737	[PS (18:0/22:6)] 1-octadecanoyl-2-(4Z,7Z,10Z,13Z,16Z,19Z-docosahexaenoyl)-sn-glycero-3-phosphoserine	1.26678e+06	2.63977e+06	0.479884	0.226408	1.51304e+06	1.36074e+06		4.38046e+06	4.51e+06	0.971276	0.933904	2.68457e+06	1.20371e+06
0	1-22:1-2-18:3-phosphatidylserine	80753.3	156698	0.515343	0.293499	98251.7	87849.8		285038	299466	0.951821	0.898994	199249	74937.4
C00626	PI(16:0/20:4(5Z,8Z,11Z,14Z))	117416	215665	0.544437	0.258144	113392	108997		288004	307192	0.937537	0.821536	140092	79314.8
C00626	PI(16:0/22:5(4Z,7Z,10Z,13Z,16Z))	53984.8	96715.1	0.558184	0.329125	62908.1	49568.6		179647	161114	1.11503	0.770339	109289	46437.2
C00626	[PI (18:0/20:4)] 1-octadecanoyl-2-(5Z,8Z,11Z,14Z-eicosatetraenoyl)-sn-glycero-3-phospho-(1'-myo-inositol)	375906	762105	0.493248	0.202488	398282	363707		1.35954e+06	1.38265e+06	0.983281	0.964026	874470	413284
C06125	3-O-Sulfogalactosylceramide(d18	177016	249984	0.708107	0.351798	102861	101623		197624	192089	1.02881	0.920382	81960.7	67252.7
0	[SP] (3'-sulfo)Galbeta-Cer(d18:0/2-OH-24:1(15Z))	54159.6	69153.2	0.783183	0.443074	26988.2	24583.6		71183.7	67118.8	1.06056	0.856484	33969.4	26280

## Sheet: Table S3
	Meek et al., Supplementary Table S3. List of 36 compounds that differ in HPRT knock-out rats compared with wild-type controls in brain regions A and B. The, KEGG ID, name, average levels of compounds, the ratio of KO:WT, corresponding p values, and standard deviations are presented. The validation confidence levels in the MS/MS analysis for each compound are: 1. Match to a known standard; 2. MS/M…
Kegg ID	Compound	Metabolic Pathway	Validation level	KO_region A_average	WT_region A_average	ratio_region A_KO:WT	ttest:region A	KO_region A_SD	WT_region A_SD		KO_region B_average	WT_region B_average	ratio_region B_KO:WT	ttest:region B	KO_region B_SD	WT_region B_SD
C00158	Citrate	carbohydrate metabolism	1	171025	95458.7	1.79161	0.0257965	41078.7	23291		119727	54169.5	2.21023	0.0357388	37574.8	9679.91
C08362	(9Z)-Hexadecenoic acid	lipid metabolism	3	205647	385586	0.533336	0.00793084	40253.5	71165		204353	309731	0.659774	0.01664	50682.5	29424.5
C16525	Icosadienoic acid	lipid metabolism	no mass 5	13394.4	28464.4	0.470568	0.0287074	5731.03	8349.85		21751.2	35564	0.611608	0.00377577	4474.53	2333.78
C00416	LPA(0:0/18:1(9Z))	lipid metabolism	2	72606.6	106630	0.680921	0.0477586	16942.1	21160.2		57783.8	87529.3	0.660166	0.00804147	11887.6	8300.34
C06424	Tetradecanoic acid	lipid metabolism	3	171821	262866	0.653643	0.0155151	43002.6	25845.3		164165	243451	0.674325	0.0147843	29420.8	35669.9
C01035	4-Guanidinobutanoate	amino acid metabolism	2	1.16715e+06	815392	1.4314	0.0196871	169226	141591		709213	459856	1.54225	0.0162506	114318	95750.7
C03366	5-Phosphonooxy-L-lysine	amino acid metabolism	3	8538.42	0	#DIV/0!	0.0102297	2947.43	0		4724.38	0	#DIV/0!	0.005709	1327.65	0
C03415	N2-Succinyl-L-ornithine	amino acid metabolism	5	237975	161761	1.47115	0.0111842	11287.9	30932.4		165574	75876.1	2.18216	0.00437991	27759.2	29288.7
C00712	[FA (18:1)] 9Z-octadecenoic acid	lipids: fatty Acyls	3	2.42917e+06	4.96939e+06	0.488827	0.0189695	609659	1.25372e+06		3.02517e+06	4.68866e+06	0.64521	0.0135284	733943	317860
C16527	[FA (22:4)] 7Z,10Z,13Z,16Z-docosatetraenoic acid	lipids: fatty Acyls	2	150433	423488	0.355225	0.0226309	53514.6	138836		262580	476722	0.550804	0.00533303	68065.2	73646.5
C06429	Docosahexaenoicacid	lipids: fatty Acyls	2	938786	2.07505e+06	0.452416	0.040388	230638	692628		1.07015e+06	1.88683e+06	0.567168	0.00452349	284560	215179
C16522	Icosatrienoic acid	lipids: fatty Acyls	2	47175.7	125382	0.376254	0.010238	14337.2	32020.5		65382.4	126893	0.515257	0.0100408	19855.8	25577.9
0	[GP (20:4)] 1-(5Z,8Z,11Z,14Z-eicosatetraenoyl)-sn-glycero-3-phosphate	lipids: glycerophospholipids	3	7867.93	15465.6	0.508737	0.0119801	1463.64	3254.61		7901.77	14557.5	0.542799	0.00044406	762.399	1342.13
0	[PE (20:4)] 1-(5Z,8Z,11Z,14Z-eicosatetraenoyl)-sn-glycero-3-phosphoethanolamine	lipids: glycerophospholipids	3	129142	382245	0.33785	0.00833139	39944.1	96406.5		197316	449190	0.43927	0.000533842	53600.9	31534.9
C04230	LysoPC(22:5(4Z,7Z,10Z,13Z,16Z))	lipids: glycerophospholipids	no mass 5	30308.9	98261.3	0.308452	0.00663295	5798.89	22183		46337.5	110891	0.417866	0.00394354	9936	20728.7
0	LysoPE(0:0/22:4(7Z,10Z,13Z,16Z))	lipids: glycerophospholipids	3	24150.4	58172.9	0.415149	0.0450527	13825.5	21723.2		58777.5	91473	0.642566	0.0374159	18606.6	15758.8
0	LysoPE(0:0/22:5(4Z,7Z,10Z,13Z,16Z))	lipids: glycerophospholipids	no mass 5	0	25485.5	0	0.00803684	0	8075.46		14931.6	39438	0.378609	0.000331967	4028.94	1729.32
0	LysoPE(0:0/22:6(4Z,7Z,10Z,13Z,16Z,19Z))	lipids: glycerophospholipids	3	264604	767857	0.344601	0.00649457	79930.3	181096		307299	637758	0.481842	0.00456301	99595.6	31361.7
C13914	N,N-Dimethylsphing-4-enine	lipids: sphingolipids	no mass 5	638.921	2563.59	0.249229	0.0261471	796.211	1014.11		1370.95	3770.27	0.363622	0.000536711	342.84	527.094
C02528	[ST hydrox] 3alpha,7alpha-Dihydroxy-5beta-cholan-24-oic Acid	lipids: sterol lipids	5	9970.55	3568.16	2.79431	0.0424941	3053.71	3857.77		7033.71	2194.15	3.20566	0.0458886	3024.11	2268.56
C16621	1-Methyl-4-nitroimidazole	n/a	3	3629.58	0	#DIV/0!	0.000260405	357.166	0		2904.58	0	#DIV/0!	0.00849723	938.664	0
C01546	2-Furoate	n/a	2	52446.3	29106.9	1.80185	0.0125302	10421.6	6839.85		37156.1	15603.8	2.38122	0.0304837	11816.8	3577.24
0	DL-2-Aminooctanoicacid	n/a	2	215186	70823.8	3.03832	0.032811	84196.6	42683		136997	38603.1	3.54886	0.0343508	54520.7	9865.59
0	P-DPD	n/a	4	21743.3	6637.08	3.27604	0.00918982	6037.78	2802.95		12942.2	3389.81	3.81799	0.0205426	4412.29	872.472
C01136	S-Acetyldihydrolipoamide	n/a	5	223929	482346	0.464251	0.0383572	76440.9	158145		148347	307793	0.481972	0.00853512	64335.3	36893.5
C11896	Taxa-4(20),11(12)-dien-5alpha-yl acetate	n/a	2	50340.5	151177	0.33299	0.0210185	17351.1	49535		88637.8	202722	0.437239	0.00145741	25561.3	31035.9
C00337	(S)-Dihydroorotate	nucleotide metabolism	5	3561.26	712.354	4.99929	0.0331795	1634.86	602.819		2650.94	176.895	14.9859	0.0197902	1124.79	213.397
C05516	5-Amino-4-imidazole carboxylate	nucleotide metabolism	5	6918.22	0	#DIV/0!	0.0162661	2823.68	0		4349.32	380.257	11.4379	0.00516998	1401.42	760.513
C03838	5'-Phosphoribosylglycinamide	nucleotide metabolism	no mass 5	11535	0	#DIV/0!	0.00359703	2761.8	0		5894.22	0	#DIV/0!	0.0245091	2801.47	0
C05512	Deoxyinosine	nucleotide metabolism	no mass 5	4953.27	0	#DIV/0!	0.0252738	2381.75	0		3362.69	0	#DIV/0!	0.0259486	1633.15	0
C02718	N-Formiminoglycine	nucleotide metabolism	3	15010.6	0	#DIV/0!	0.0031195	3422.02	0		11648.1	381.341	30.545	0.000816869	2151.12	762.683
0	Orotidine	nucleotide metabolism	1	7486.42	3097.2	2.41716	0.0122462	1937.81	1380.67		5519.62	1901.4	2.90293	0.028022	1867.35	367.697
C00015	UDP	nucleotide metabolism	no mass 5	35778.4	24465.1	1.46243	0.00931689	4555.61	2162.43		29181	17035.4	1.71296	0.0417078	7622.04	3441.52
0	Asp-Asp-Pro	peptide	no mass 5	28769.2	3264.92	8.8116	0.000602968	5044.78	2330.35		17498.6	694.036	25.2128	0.00162573	3891.33	1388.07
0	Asp-Leu-Met-Cys	peptide	no mass 5	78794.2	2702.67	29.1542	0.000850579	11458	1111.29		63398.3	1832.55	34.5956	0.0125189	22887.4	810.473
0	Glu-Ser	peptide	5	18230.2	2100.51	8.67895	0.0064673	4787.47	385.626		15168	1771.26	8.56337	0.0105053	4671.89	102.42

## Sheet: Table S4
		Meek et al., Supplementary Table S4. List of compounds identified in LC-MS analysis that differ in brain region A in HPRT knock-out rats compared with wild-type controls. The KEGG ID, name, average levels of compounds, the ratio of KO:WT, corresponding p values, and standard deviations are presented. Compounds that have previously been validated against known standards in LC-MS are highlighted in…
	Kegg ID		KO_region A_average	WT_region A_average	ratio_region A_KO:WT	ttest:region A	KO_region A_SD	WT_region A_SD		KO_region B_average	WT_region B_average	ratio_region B_KO:WT	ttest:region B	KO_region B_SD	WT_region B_SD
	C00037	Glycine	46310.1	42123.8	1.09938	0.651399	15967.4	6220.96		33423.4	27233.7	1.22728	0.0910764	4159.93	4527.94
	C01324	Br-	15624.2	17320.5	0.902066	0.828001	9333.64	11637.7		20901	22135.5	0.944229	0.903983	16230.4	10812.4
	C11481	HSO3-	6458.45	5416.56	1.19235	0.510306	2250.08	1944.9		4738.99	3819.71	1.24067	0.394609	1692.48	1010.34
	C11481	HSO3-	1794.64	1501.28	1.1954	0.00890894	42.8489	112.175		1529.77	1718.75	0.890048	0.232072	55.7087	252.417
	C06144	3-Butynoate	639814	433970	1.47433	0.133137	162910	172072		459493	241811	1.90022	0.0398691	133704	53410.6
	C07330	3-Methylbut-2-enal	3688.08	2798.99	1.31764	0.369966	1128.12	1436.81		1834.66	1668.06	1.09988	0.538733	374.771	347.505
	C01771	2-Butenoate	14773.7	9614.71	1.53658	0.0663554	3643.04	2669.65		12192.4	4340.87	2.80874	0.0136125	3421.19	2940.86
	C00741	Diacetyl	5.02309e+06	4.99651e+06	1.00532	0.906642	365781	227988		4.55282e+06	4.72457e+06	0.963647	0.426373	219811	332129
	C00222	3-Oxopropanoate	41768.6	39998.4	1.04426	0.847346	10391.2	14140.9		27068.6	23398.9	1.15683	0.420172	6837.56	4914.42
	C00099	beta-Alanine	4.28117e+06	4.11406e+06	1.04062	0.638452	536682	406318		3.86764e+06	3.84538e+06	1.00579	0.89292	286154	120935
	C00041	L-Alanine	71816.9	64785.9	1.10853	0.540369	10169.2	18704.9		51014.4	39980.3	1.27599	0.396074	21790.1	7361.38
	0	N-dimethylethanolamine	10048.1	10872.7	0.924161	0.623395	2586.98	1830.06		6526.88	11549.4	0.565126	0.0207156	2564.83	1562.2
	C02154	Glyceraldehyde	1.01846e+07	9.9199e+06	1.02669	0.910568	2.37701e+06	3.80182e+06		6.98241e+06	5.68063e+06	1.22916	0.28784	1.87717e+06	1.11569e+06
	C02502	2-Hydroxypyridine	11428.8	5624.55	2.03195	0.0369994	3392	2583.17		3768.13	2965.07	1.27084	0.732891	4077.28	1601.92
	C02306	Phosphoramidate	44526.5	41782.3	1.06568	0.721976	13543.4	4524.79		50967.9	56152.3	0.907672	0.716184	14067.7	22969.8
	C07272	Maleimide	17917.3	15568.8	1.15085	0.670728	9639.5	3315.54		10708.3	6341.47	1.68862	0.22994	3647.92	5309.8
	C00059	Sulfate	46555.3	43898	1.06053	0.818874	14599.2	16718.7		45027	36839.2	1.22226	0.247527	10355.1	7215.5
	C00009	Orthophosphate	1.41621e+06	1.40802e+06	1.00582	0.972997	259431	381721		1.0225e+06	803878	1.27196	0.180312	244304	129898
	0	[FA (5:2)] 2,4-pentadienoic acid	17270.8	13974.9	1.23584	0.48398	7281.55	4860.4		14084.3	11837.8	1.18977	0.624487	6852.84	5334.42
	C05562	Imidazole-4-methanol	4699.37	4965.43	0.946416	0.723045	1021.48	1004.23		3871.1	3292.95	1.17557	0.148033	385.983	563.906
	C05146	Hydantoin	2574.77	3142.24	0.819405	0.426434	664.155	1127.2		2070.61	2136.08	0.96935	0.90675	642.758	853.35
	C08279	Tiglic acid	8632.83	7874.39	1.09632	0.701261	2999.55	2258.53		9517.09	6830.01	1.39342	0.36515	4762.95	2388.33
	C08279	Tiglic acid	41594.6	32352.7	1.28566	0.11175	7768.53	5996.18		32539.6	20742.4	1.56875	0.0667787	8162.08	6516.34
	C08267	L-Azetidine 2-carboxylic acid	6799.54	4135.2	1.64431	0.482729	6367.02	2648.73		2369.62	765.677	3.09481	0.15041	1675.12	288.342
	C07509	Diacetylmonoxime	35051.1	22482.4	1.55905	0.178611	13261	9431.91		15586.8	12394.3	1.25757	0.565028	9791.06	1988.97
	C00109	2-Oxobutanoate	35975.9	29776.1	1.20821	0.469859	14505.6	5379.77		51100.5	27184	1.8798	0.14966	24904.3	3991.62
	C02718	N-Formiminoglycine	15010.6	0	#DIV/0!	0.0031195	3422.02	0		11648.1	381.341	30.545	0.000816869	2151.12	762.683
	C00114	Choline	12154321	1.27549e+07	0.952915	0.807132	3.88613e+06	2.60378e+06		8.25177e+06	10915844	0.755944	0.118987	1.87409e+06	2.23473e+06
	C00168	Hydroxypyruvate	5037.25	4445.44	1.13313	0.640765	1790.41	1611.01		3708.26	1858.82	1.99496	0.00668697	618.406	183.314
	C01010	Urea-1-carboxylate	15299.2	13890.6	1.10141	0.6053	1362.8	4779.38		10133.3	8351.15	1.2134	0.24416	2404.09	1051.1
	C01089	(R)-3-Hydroxybutanoate	19481	23359.9	0.833951	0.426262	6027.86	6794.15		15884.5	15391.2	1.03205	0.853345	3631.5	3597.98
	C00989	4-Hydroxybutanoic acid	9525.33	9327.42	1.02122	0.942856	3199.4	4201.3		5953.34	4237.2	1.40502	0.176808	1954.89	462.319
	C00740	D-Serine	35160.7	28672.4	1.22629	0.267345	8639.72	5921.66		27978.3	25016.6	1.11839	0.402099	5053.15	4173.05
	C00065	L-Serine	683398	782844	0.872969	0.191893	104519	84729.6		666994	508689	1.3112	0.151275	54881.1	166001
	C06772	Diethanolamine	1575.71	62487.1	0.0252166	0.392715	660.938	122328		1492.25	3019.89	0.49414	0.0695019	1108.85	767.715
	C00258	D-Glycerate	16287.3	14403.4	1.1308	0.40781	3668.81	1895.06		12563.5	9760.54	1.28718	0.162174	2942.21	1695.43
	0	L-Glycericacid	2388.88	2405.01	0.993293	0.981962	990.745	944.33		1411.92	1492.76	0.945843	0.729875	417.084	110.073
	0	3-mercapto-1,2-propanediol	1947.12	1274.48	1.52777	0.187042	720.812	526.786		969.67	747.681	1.2969	0.609525	648.144	504.947
	C00519	Hypotaurine	28420.3	23656	1.2014	0.186982	5470.73	2681.76		17277.9	11389.8	1.51697	0.0433799	3740.89	2186.72
	C05942	Pyrrole-2-carboxylate	1417.91	1080.4	1.31239	0.255844	446.986	278.294		1277.24	955.037	1.33737	0.111085	291.917	122.74
	C00380	Cytosine	4237.88	4395.18	0.964211	0.863924	564.377	1618.24		3424.74	2464.64	1.38955	0.166114	1043.69	476.226
	C00380	Cytosine	3.34075e+06	2.79346e+06	1.19592	0.434494	897276	950263		1.99909e+06	1.6433e+06	1.21651	0.324632	587457	235219
	C02704	Monomethyl sulfate	3971.92	3598.11	1.10389	0.672086	814.229	1445.06		3037.84	2738.27	1.1094	0.690434	1175.57	803.427
	C06455	Hydroxymethylphosphonate	18866.2	12114.1	1.55737	0.346185	9721.46	8936.54		35057.4	946.323	37.0459	0.193909	40902.3	1099.62
	0	2-oxopenta-3,4-dienoate	26805.6	24364.5	1.10019	0.437647	3707.49	4534.1		22172	20998.3	1.0559	0.719619	5090.7	3543.14
	C01546	2-Furoate	52446.3	29106.9	1.80185	0.0125302	10421.6	6839.85		37156.1	15603.8	2.38122	0.0304837	11816.8	3577.24
	C00295	Orotate(Fragment)	1.00775e+06	802543	1.2557	0.275064	255626	226091		810352	613631	1.32059	0.142444	200340	60968.5
	C00295	Orotate(Fragment)	223970	220102	1.01757	0.946503	85470.9	69860.6		117027	127991	0.914336	0.712807	53519.1	10555.6
	0	sorbate	4521.99	4095.23	1.10421	0.275834	418.341	568.436		3002.91	3690.28	0.813736	0.0541124	449.725	344.09
	0	sorbate	2613.15	3021.6	0.864824	0.562924	940.853	946.465		1898.4	1916.14	0.990741	0.933967	207.096	350.169
	C03912	(S)-1-Pyrroline-5-carboxylate	15323.3	10385.9	1.47539	0.0377574	2990.99	1289.2		10494.7	7228.62	1.45182	0.126278	2541.92	2659.91
	C00791	Creatinine	5.83718e+06	5.03301e+06	1.15978	0.448285	1.38437e+06	1.4196e+06		3.82434e+06	2.98917e+06	1.2794	0.292621	1.28438e+06	473077
	C03248	Acetylenedicarboxylate	26603.5	24876.6	1.06942	0.659437	5529.09	4993.07		23047.3	17832.1	1.29246	0.472117	4415.6	12298.9
	C00596	2-Hydroxy-2,4-pentadienoate	28872	25545.6	1.13021	0.494882	6676.48	6263.87		25506.2	19989.6	1.27597	0.143666	5107.5	4035.55
	C00429	5,6-Dihydrouracil	100001	29157.1	3.42973	0.0354249	41085.6	13027.6		39701.8	16072.3	2.47019	0.279983	35653.9	9333.45
	0	L-proline amide	6889.88	7636.27	0.902258	0.746125	1628.03	3980.95		5324.55	4753.87	1.12005	0.700007	1898.94	2087.31
	C00763	D-Proline	139027	144376	0.96295	0.817425	18720.3	39366.6		115268	98641.7	1.16855	0.459241	37554	15545.7
	C00148	L-Proline	6.9253e+06	7.08691e+06	0.977197	0.896813	1.56786e+06	1.80016e+06		5.69958e+06	5.094e+06	1.11888	0.384835	1.14404e+06	490862
	C00141	3-Methyl-2-oxobutanoic acid	20647.3	21822.9	0.946133	0.760808	2958.97	6598.92		19220.1	14977.2	1.28329	0.389964	8389.62	1792.22
	C02948	4-Hydroxyhexan-3-one	101844	93373.1	1.09072	0.690005	16244.4	36119.5		110814	127024	0.872387	0.521521	42461.7	18449.1
	C03508	L-2-Amino-3-oxobutanoic acid	2908.32	2649.11	1.09784	0.591646	506.488	753.693		2439.57	1760.34	1.38585	0.0766567	504.407	367.623
	C00183	L-Valine	89132.1	84937.7	1.04938	0.773013	19875.6	19434		65422.2	56910.3	1.14957	0.341088	14169.4	7478.02
	C10900	Methyl oxalate	9797.87	4905.16	1.99746	0.0422328	2798.58	2567.04		4143.95	2422.59	1.71054	0.449986	3777.86	1666.91
	C00042	Succinate	3.17352e+06	3.09031e+06	1.02693	0.89139	806729	844942		2.05627e+06	1.71663e+06	1.19785	0.452774	673774	504462
	C14512	Benzofuran	0	0	#DIV/0!	#DIV/0!	0	0		0	0	#DIV/0!	#DIV/0!	0	0
	C02009	Benzimidazole	4505.76	1080.51	4.17002	0.130887	3168.83	2161.02		1330.91	0	#DIV/0!	0.391002	2661.83	0
	C02804	5-Hydroxypentanoate	12340.6	20182.7	0.611446	0.40134	8818.88	14633.2		23887.6	18757.2	1.27352	0.770373	29119.5	15849.2
	C02804	5-Hydroxypentanoate	49813.6	36869.3	1.35108	0.392465	23080.7	15483.4		22508.2	20294.2	1.10909	0.676464	6911.04	7363.84
	C14395	alpha-Methylstyrene	77677.7	5782.13	13.4341	0.381255	140347	8735.49		4201.34	2724.32	1.54216	0.710859	5295.28	5448.65
	C05519	L-Allothreonine	3109.11	3712.86	0.837389	0.52327	1395.07	1099.18		1873.14	1832.88	1.02196	0.92848	786.566	296.068
	C00188	L-Threonine	18692.9	14393.4	1.29871	0.165871	3904.25	3805.85		13371.7	12172.4	1.09852	0.665907	4336.3	2960.03
	C00263	L-Homoserine	572828	623315	0.919002	0.244981	67873.3	31630.8		588919	562328	1.04729	0.611512	82473.2	53733.7
	C05519	L-Allothreonine	5671.43	1634.65	3.46951	0.0870364	3202.64	2105.49		979.435	732.277	1.33752	0.831046	1958.87	962.979
	C01796	D-Erythrose	14758.9	11838.1	1.24673	0.339416	3923.13	4036.75		9160.6	7866.91	1.16445	0.305578	2004.43	976.312
	C00465	Purine	4456.7	548.976	8.11822	0.0419459	2338.53	436.205		2110.02	182.33	11.5725	0.130589	1869.45	210.655
	C00601	Phenylacetaldehyde	0	0	#DIV/0!	#DIV/0!	0	0		0	0	#DIV/0!	#DIV/0!	0	0
	C05823	3-Mercaptolactate	4023.74	4937.15	0.814993	0.513604	1285.2	2249.13		6893.68	4368.58	1.57801	0.201013	2413.3	2556.14
	C01950	Picolinamide	7.02795e+06	3.72378e+06	1.88731	0.0600751	2.34429e+06	1.28695e+06		2.30223e+06	1.86213e+06	1.23634	0.778542	2.61949e+06	1.3512e+06
	C02421	Isonicotineamide	679256	531770	1.27735	0.0934811	73488.5	121717		510472	413986	1.23307	0.203713	83088.7	105636
	0	2-amino-4-methylphenol	1485.99	1561.38	0.951719	0.834547	279.451	618.061		1161.45	1033.54	1.12376	0.545746	359.106	146.345
	C03167	Phosphonoacetaldehyde	81181.8	68055.9	1.19287	0.30112	17595.3	15049.5		59025.7	57017.4	1.03522	0.774627	7281.94	11143.6
	C00245	Taurine	6107878	5.45876e+06	1.11891	0.360233	771864	1.04783e+06		5.43476e+06	4.37416e+06	1.24247	0.118774	987573	439544
	C02376	5-Methylcytosine	74756	73829.9	1.01254	0.954559	17860.9	25381.6		51891	38028.5	1.36453	0.277023	19714.8	10953.1
	C17929	4-methylhistamine	2788.48	7290.87	0.382462	0.053416	759.115	2996.77		2563.71	6019.26	0.425917	0.0237215	749.69	1797.95
	C05123	2-Hydroxyethanesulfonate	539742	470644	1.14681	0.595991	188511	158913		386148	313808	1.23052	0.323668	109837	75000.9
	C00178	Thymine	24346.3	31079.9	0.783346	0.459969	10593.2	13301.3		17880.8	29029.7	0.615951	0.291743	13251.7	14014.9
	C07287	Sulcatone	848.714	1439.66	0.589524	0.0841973	153.336	475.799		1110.19	3980.4	0.278914	0.0240064	413.762	1442.62
	C16621	1-Methyl-4-nitroimidazole	3629.58	0	#DIV/0!	0.000260405	357.166	0		2904.58	0	#DIV/0!	0.00849723	938.664	0
	C05516	5-Amino-4-imidazole carboxylate	6918.22	0	#DIV/0!	0.0162661	2823.68	0		4349.32	380.257	11.4379	0.00516998	1401.42	760.513
	C00450	2,3,4,5-Tetrahydropyridine-2-carboxylate	3947.57	2762.13	1.42918	0.324394	2007.99	339.918		1918.8	857.721	2.23709	0.0906423	849.792	576.048
	C08292	alpha-(Methylenecyclopropyl)glycine	5981.51	5137.3	1.16433	0.353035	872.164	1401.17		4429.64	3652.43	1.21279	0.205836	952.97	385.845
	C06761	(4E)-2-Oxohexenoic acid	4131.01	3111.63	1.3276	0.135106	1010.57	377.975		3428.21	3072.15	1.1159	0.609961	1097.72	719.477
	C00906	5,6-Dihydrothymine	15374.1	15914	0.966078	0.824029	2583.97	3829.42		12116.2	11914.4	1.01694	0.897827	2324.43	1910.05
	C01879	5-Oxoproline	1.91492e+06	1.74467e+06	1.09758	0.701735	617723	579797		1.42094e+06	1.16457e+06	1.22013	0.344325	433024	217428
	C04281	L-1-Pyrroline-3-hydroxy-5-carboxylate	4.34426e+06	5.35487e+06	0.811273	0.0662228	584626	680754		5.09375e+06	5.13379e+06	0.9922	0.919422	618948	433132
	C00408	L-Pipecolate	110348	88588.9	1.24562	0.39356	31916.1	34945.4		65023	45982.1	1.4141	0.0946774	14826.5	11961.5
	0	nitrocyclohexane	38073.5	23646.5	1.61011	0.0189973	6059.39	6699.68		29115	24262	1.20003	0.646294	8190.42	17879.2
	C01149	4-Trimethylammoniobutanal	1919.44	1362.39	1.40888	0.372694	718.134	901.037		1427.16	800.198	1.7835	0.0094188	238.101	233.661
	C07512	Tetraethylammonium	5839.89	8808.4	0.662991	0.401299	2720.03	5766.01		7583.81	12190.5	0.622109	0.0448546	2439.48	2696.98
	C00433	2,5-Dioxopentanoate	110638	102064	1.084	0.424887	5681.12	18202		94859.7	92945.1	1.0206	0.815727	8746.9	12953.6
	0	[FA (7:0)] heptanoic acid	42222.6	40387.9	1.04543	0.79538	8144.4	10753.8		47731.8	48911.9	0.975873	0.931148	24259.3	7863.02
	C01165	L-Glutamate 5-semialdehyde	11106.3	8778.94	1.26511	0.152465	2239.25	1700.46		7923.06	6525.51	1.21417	0.290935	1971.84	1337.16
	C00300	Creatine	60225000	60325000	0.998342	0.977495	5.24492e+06	4.31383e+06		52375000	51525000	1.0165	0.579921	1.39613e+06	2.4985e+06
	C08313	Skatole	2953.12	3308.05	0.892707	0.691812	883.967	1439.34		1830.99	1944.59	0.941582	0.721698	354.307	491.179
	C00123	L-Leucine	1.26991e+06	1.43645e+06	0.884058	0.492061	315992	327839		935836	1.00354e+06	0.932539	0.664993	236182	179055
	C00036	Oxaloacetate	2725.69	2508.97	1.08638	0.764982	1132.93	783.81		2232.17	1897.16	1.17658	0.274163	364.966	419.094
	C00900	2-Acetolactate	2332.82	2599	0.897584	0.430585	373.485	502.853		1956.86	1328.57	1.47291	0.0900451	195.388	521.442
	C06010	(S)-2-Acetolactate	27436.1	20742.7	1.32269	0.241863	4815.62	8754.07		18129.1	12219.1	1.48367	0.0995332	5063.14	2688.82
	C00900	2-Acetolactate	36768.1	22684.6	1.62084	0.117807	8673.49	12403		18122.3	12095.1	1.49832	0.484006	14398.5	6191.55
	C00152	L-Asparagine	62851.9	58496.5	1.07446	0.451926	8473.5	6680.98		59096.7	47500.4	1.24413	0.11752	7966.08	9776.14
	0	[FA hydroxy(6:0)] 4-hydroxy-hexanoic acid	8175.3	10181.3	0.802973	0.290983	730.786	3117.24		19565.5	44321.1	0.441448	0.119696	11249.3	23024.3
	C00515	D-Ornithine	20604	20522.8	1.00395	0.988829	6807.15	8759.25		14969.8	11426.8	1.31005	0.310863	5778.88	1394.54
	C03943	(2R,4S)-2,4-Diaminopentanoate	7747.49	7180.49	1.07896	0.592894	735.158	1809.39		4205.59	3802.47	1.10602	0.812337	1386.95	2878.45
	0	L-thiazolidine-4-carboxylate	539574	482376	1.11858	0.479202	132973	64791.6		287037	252797	1.13544	0.604839	102068	71577.5
	C00402	D-Aspartate	5.79905e+06	5.70045e+06	1.0173	0.84074	456867	808939		5.51426e+06	5.2647e+06	1.0474	0.711463	530217	1.14446e+06
	0	1-deoxyxylonojirimycin	4002.75	3401.34	1.17682	0.281004	659.334	769.235		3259.28	3016.9	1.08034	0.671757	996.487	350.588
	0	N-hydroxyvaline	38212.3	27088.6	1.41064	0.574319	35184.1	5259.36		21679.9	19748.6	1.0978	0.731431	10153.1	1776.71
	C00149	(S)-Malate	4.62394e+06	3.61875e+06	1.27777	0.079883	756371	554191		3.34104e+06	3.08148e+06	1.08423	0.508956	613016	400111
	C01801	Deoxyribose	5431.23	3522.57	1.54184	0.175743	2007.33	1401.42		2979.09	2289.69	1.30109	0.508017	1835.28	183.077
	0	D-homocysteine	3012.08	2564.4	1.17457	0.0779251	255.404	328.965		2740.49	2453.75	1.11686	0.411968	549.456	327.74
	C00147	Adenine	7.41305e+06	7.01946e+06	1.05607	0.771673	1.95959e+06	1.69385e+06		5.22117e+06	4.62589e+06	1.12869	0.585656	1.92205e+06	471940
	C01620	[FA trihydroxy(4:0)] 2,3,4-trihydroxy-butanoic acid	1.05022e+06	994993	1.05551	0.751352	208742	258521		890209	623332	1.42815	0.0319389	153516	69292.2
	0	[FA trihydroxy(4:0)] 2,2,4-trihydroxy-butanoic acid	105348	91413.4	1.15243	0.8756	151444	72207.8		25396.5	10805.9	2.35024	0.172182	14712.4	11517.5
	C00262	Hypoxanthine	1.55162e+07	17725000	0.875386	0.411188	4.20757e+06	2.55913e+06		1.09728e+07	12650000	0.867413	0.286588	2.48671e+06	1.20139e+06
	C02918	1-Methylnicotinamide	48007.7	45165.3	1.06293	0.767557	8215.3	16122.8		45918.7	31546.5	1.45559	0.079391	10585.4	8338.41
	0	3-sulfopropanal	1964.7	2593.23	0.757626	0.530147	1508.88	1117.72		2535.83	1464.35	1.73171	0.22889	683.565	1373.78
	C00785	Urocanate	126161	137397	0.918228	0.770517	61874.9	38717.5		100003	107208	0.932792	0.826379	55233.2	28063.6
	C01929	L-Histidinal	1431.72	1122.61	1.27535	0.258128	391.461	296.613		503.426	361.935	1.39093	0.717269	607.336	424.898
	C05828	Methylimidazoleacetic acid	51418.8	49803.3	1.03244	0.861832	11871.3	13232.7		35119.3	36740.8	0.955866	0.843949	12180.5	9988.68
	C00169	Carbamoyl phosphate	34220	28711.7	1.19185	0.51158	14763.1	2050.01		31972.8	46673.7	0.685028	0.174483	6752.48	16480.7
	C08287	L-Hypoglycin	3713.13	3545.24	1.04736	0.89386	2282.66	462.497		3335.68	3539.8	0.942337	0.798692	1186.1	963.817
	0	dimethylthiophosphate	16410.7	14388.8	1.14052	0.746145	10312	5677.84		19686.1	23027.6	0.854893	0.440675	2826.64	7260.45
	C06231	Ectoine	5662.38	5271.13	1.07423	0.742715	1412.99	1777.39		3775.86	4363.54	0.86532	0.345674	902.133	701.548
	0	[FA (8:1)] 7-octenoic acid	2749.17	3354.47	0.819554	0.0780333	130.285	470.318		3415.28	5733.58	0.595664	0.0525874	1518.77	1112.38
	0	Vinylacetylglycine	24268.5	16060.7	1.51104	0.226537	9238	7892.49		9692.63	8627.65	1.12344	0.812222	8050.8	1989.76
	C10172	Stachydrine	24142.2	15569.5	1.55061	0.0418583	3045.33	5394.09		14165.8	9086.51	1.55899	0.0596597	3607.77	1673.12
	0	L-lactide	4797.02	5332.84	0.899524	0.161182	538.518	382.497		5759.81	6263.13	0.919638	0.670112	1905.77	1146.91
	C16590	7-oxoheptanoate	2616.62	2857.73	0.915628	0.789112	1321.97	1103.06		5617.2	3607.94	1.5569	0.601964	6842.67	1312.6
	C06423	[FA (8:0)] octanoic acid	184809	190124	0.972044	0.87134	18523.4	58286.6		214550	279721	0.767016	0.142776	59605.8	48477.1
	C00940	2-Oxoglutaramate	30553	27367.7	1.11639	0.721701	12872.3	11174.6		16169.7	12865.5	1.25683	0.404389	6436.18	3140.56
	C03239	6-Amino-2-oxohexanoate	3241.71	2133.03	1.51976	0.274386	1139.64	1437.02		2046.97	1304.45	1.56923	0.0252763	400.021	253.658
	C03656	[FA oxo,amino(6:0)] 3-oxo-5S-amino-hexanoic acid	130021	102164	1.27267	0.297373	31837.6	36893.9		94282.1	72720.8	1.29649	0.28175	31345.6	16176.5
	C01035	4-Guanidinobutanoate	1.16715e+06	815392	1.4314	0.0196871	169226	141591		709213	459856	1.54225	0.0162506	114318	95750.7
	C01996	Acetylcholine	214233	74639.8	2.87023	0.252957	197250	39572.7		169223	81677.7	2.07184	0.0854794	71178.6	29669.6
	C01181	4-Trimethylammoniobutanoate	2.14512e+06	1.70782e+06	1.25605	0.28675	363378	632921		1.61004e+06	1.16943e+06	1.37677	0.0444211	281571	168836
	C06030	Methyloxaloacetate	86315.5	74195.8	1.16335	0.61356	41669	14214.6		66966.4	29265.2	2.28826	0.00147927	9580.38	4781.16
	C06316	D-erythro-Ascorbate	36897.7	19175.7	1.92419	0.174521	19950.4	7306.71		41050.5	11578.9	3.54529	0.137771	29458.8	5825.41
	C06006	(S)-2-Aceto-2-hydroxybutanoate	6868.46	5028.52	1.3659	0.192898	510.164	2200.21		6555.44	5015.09	1.30714	0.188123	1208	1656.4
	C00064	L-Glutamine	5.87796e+06	5.82207e+06	1.0096	0.948984	1.20657e+06	1.16242e+06		4.56094e+06	4.11367e+06	1.10873	0.376488	744936	558299
	C00819	D-Glutamine	59672.5	39026.3	1.52903	0.122538	18503.3	12860.5		29301.9	23928.1	1.22458	0.656775	21557.4	4658.85
	0	ethyl-(2R)-methyl-(3S)-hydroxybutanoate	1982.27	2660.14	0.745173	0.105005	437.945	551.466		5213.9	8146.91	0.639985	0.142571	2982.61	589.037
	C00739	D-Lysine	813237	698872	1.16364	0.475712	174231	242633		473854	368420	1.28618	0.252089	146865	52546
	C03901	Thiomorpholine 3-carboxylate	76379.2	100572	0.75945	0.206273	15533.3	28992.3		83060.9	83528	0.994408	0.965695	17661.7	10705.3
	C00025	L-Glutamate	1.04139e+07	1.02859e+07	1.01244	0.89836	1.25109e+06	1.45565e+06		9.34945e+06	7204580	1.29771	0.0614835	989449	1.50752e+06
	C00217	D-Glutamate	56353.2	57657.4	0.97738	0.916376	12784.2	19898.1		47230.1	36056.9	1.30988	0.111078	8570.87	8348.91
	C08264	L-Albizziine	13053.8	14065.6	0.928071	0.731845	2869.83	4782.4		8165.48	6968.82	1.17172	0.309945	1232.4	1744.99
	C10144	Fagomine	10387.6	10015.1	1.0372	0.856834	2732.15	2861.05		6313.08	5858.64	1.07757	0.711598	2026.28	1113.97
	C10144	Fagomine	2957.71	2374.53	1.2456	0.252048	560.746	722.338		2005.44	1597	1.25576	0.350968	724.923	247.378
	C01087	(R)-2-Hydroxyglutarate	265734	214320	1.23989	0.252083	61498.9	52637		167213	121995	1.37066	0.135106	30113.5	41880.8
	C00073	L-Methionine	1.58481e+06	1.75611e+06	0.902459	0.659349	449081	583985		1.11444e+06	1.10202e+06	1.01127	0.942682	241916	226268
	C06771	Triethanolamine	110399	110231	1.00152	0.997668	47031.8	97806.3		82804.9	71204.9	1.16291	0.655117	39377.1	29478.9
	C00310	D-Xylulose	10133.1	9481.47	1.06873	0.778608	1036.07	4153.1		9466.35	6084.51	1.55581	0.0229408	1743.6	1285.42
	C00121	D-Ribose	34922.8	20958.5	1.66628	0.107031	8450.45	11764.1		16086.3	11502.6	1.39849	0.582317	14353.2	5192.98
	0	1-Methylhypoxanthine	8330.26	3923.62	2.12311	0.0529872	2979.01	1097.94		5665.68	3006.1	1.88473	0.0562831	1841.51	709.384
	C05629	Phenylpropanoate	7022.16	2131.21	3.29492	0.314316	8031.45	2095.8		3260.37	1940.41	1.68024	0.225035	1139.57	1559.75
	C02646	4-Coumaryl alcohol	87593.4	42770.9	2.04797	0.406647	85620.5	48772.9		169044	60173.6	2.80928	0.321436	182162	44504.8
	0	2-Hydroxyadenine	280590	306162	0.916473	0.762126	133823	88265.3		205295	178995	1.14693	0.461827	60812.1	20145.8
	0	8-Hydroxyadenine	82273.7	86420.9	0.952011	0.771674	18408.7	20171.5		60746.4	51150	1.18761	0.432436	17944.7	13926
	C05842	N1-Methyl-2-pyridone-5-carboxamide	350997	258571	1.35745	0.313815	96760.8	135570		147786	112990	1.30795	0.589201	105772	56636.7
	C00379	Xylitol	86582.6	82294.2	1.05211	0.744692	21287.3	12922.4		84522.9	80848.6	1.04545	0.805562	20903.5	19456.3
	C04435	(Z)-2-Methyl-5-isopropylhexa-2,5-dienal	4071.26	6396.75	0.636458	0.0649807	641.857	1697.51		2162.7	9596.97	0.225352	0.0243307	3509.22	3524.05
	C00606	3-Sulfino-L-alanine	4061.06	3637.58	1.11642	0.72995	1412.42	1857.61		5593.22	4520.52	1.2373	0.275486	1509.07	875.411
	C00632	3-Hydroxyanthranilate	248669	181596	1.36935	0.335873	73195.6	103792		106670	72510.6	1.47109	0.512552	90570.3	23790.4
	C04227	1-(4-Hydroxyphenyl)-2-aminoethanol	925.396	910.051	1.01686	0.972074	541.489	642.163		1273.13	1753.37	0.726107	0.502413	1005.29	893.921
	C02876	Propanoyl phosphate	59085.1	80645.9	0.732649	0.198806	20107.5	22032.2		39733.3	50051.1	0.793856	0.156576	9449.59	8525.12
	C03277	Imidazol-5-yl-pyruvate	6622.1	6028.38	1.09849	0.503294	1285.43	1057.09		5439.07	4471.19	1.21647	0.522958	2571.61	1007.96
	C01162	3-(Pyrazol-1-yl)-L-alanine	4.24236e+06	3.20091e+06	1.32536	0.431593	2.12278e+06	1.16288e+06		3.57696e+06	2.89116e+06	1.23721	0.219017	573787	803345
	C06177	Retronecine	1582.34	1954.71	0.809501	0.103945	135.309	328.049		1563.08	1966.68	0.79478	0.0381713	191.862	233.099
	C00295	Orotate	41401.1	34684.7	1.19364	0.410346	9111.33	12041.4		37775.2	28384.4	1.33084	0.0587908	6596.28	2431.77
	C03680	4-Imidazolone-5-propanoate	15759	12004	1.31281	0.345535	6157.43	3744.09		13059.5	10364	1.26009	0.444625	5941.36	2172.38
	0	[FA hydroxy(9:1)] 4-hydroxy-2-nonenal	4889.25	4967.07	0.984332	0.933058	1116.73	1378.38		5185.8	7313	0.70912	0.0478953	664.722	1400.37
	C08283	Homostachydrine	2331.38	2610.45	0.893093	0.669862	802.611	950.553		1881.68	1928.65	0.975646	0.882263	546.022	239.829
	C00337	(S)-Dihydroorotate	3561.26	712.354	4.99929	0.0331795	1634.86	602.819		2650.94	176.895	14.9859	0.0197902	1124.79	213.397
	C02631	2-Isopropylmaleate	14022.8	11434.7	1.22634	0.382406	3488.13	4223.69		10558.9	7323.68	1.44174	0.105027	2656.56	2045.52
	C05126	Dimethyl citraconate	18283.9	11686.7	1.5645	0.327303	9487.95	7886.48		2618.24	1912.33	1.36914	0.835507	5236.48	3824.65
	C01109	4-Methylene-L-glutamine	807072	808942	0.997687	0.989038	235766	100170		537578	359654	1.49471	0.250355	211722	181716
	0	[FA oxo(8:0)] 3-oxo-octanoic acid	3193.45	3000.23	1.0644	0.921312	2564.32	2737.29		12514.4	4248.55	2.94558	0.486843	20889.6	1232.01
	0	Leu-Lys-Gly	5257.23	4616.98	1.13867	0.745484	2990.91	2269.08		2431.68	2519.56	0.965118	0.677416	312.592	251.735
	C01601	Nonanoic acid	155929	236461	0.659429	0.132591	31158.2	79063		279611	508237	0.55016	0.0670967	153277	134869
	C00651	4-Methylene-L-glutamate	4817.56	2485.38	1.93836	0.335026	3976.94	1416.13		2104.8	2435.5	0.864218	0.738598	1480.74	1170.15
	C02207	beta-Alanopine	5423.37	4202.52	1.2905	0.326001	720.264	2038.65		3213.69	2208.5	1.45515	0.538307	2641.79	1489.35
	0	DL-2-Aminooctanoicacid	215186	70823.8	3.03832	0.032811	84196.6	42683		136997	38603.1	3.54886	0.0343508	54520.7	9865.59
	C00322	2-Oxoadipate	18540.1	15573.4	1.1905	0.441881	5164.97	5027.05		12744.6	9978.62	1.2772	0.338188	4690.55	1999.45
	C06442	N-gamma-Acetyldiaminobutyrate	20485.5	13916.3	1.47205	0.249658	7842.31	6646.86		7342.7	5961.67	1.23165	0.69527	5974.62	2765.74
	C00993	D-Alanyl-D-alanine	100405	71478.2	1.4047	0.0965379	24580.8	12248.8		73248.8	49649.1	1.47533	0.0366938	10335	13813.2
	C03864	Ethyl (R)-3-hydroxyhexanoate	1854.71	1828.16	1.01452	0.831053	198.012	129.543		3062.4	3468.42	0.882938	0.707808	1758.11	1040.2
	C02728	N6-Methyl-L-lysine	811696	642217	1.2639	0.119638	147775	110304		540730	359857	1.50263	0.0415492	111277	36588.9
	C16759	allylcysteine	73658.2	101264	0.727388	0.497928	52869.5	55356.6		98417.9	89073	1.10491	0.623852	25783.6	25368.6
	C01077	O-Acetyl-L-homoserine	718755	496721	1.447	0.443758	461845	264413		186058	137707	1.35111	0.51455	126216	47433
	C15025	(S)-Carnitine	2150.05	1532.76	1.40273	0.275571	526.612	859.759		1869.67	1093.54	1.70974	0.0308704	430.355	141.227
	C00487	L-Carnitine	1.25658e+07	1.23455e+07	1.01784	0.926699	3.06482e+06	3.41561e+06		8.58294e+06	8582429	1.00006	0.999702	1.90669e+06	1.81457e+06
	C01127	4-Hydroxy-2-oxoglutarate	6027.68	5218.03	1.15516	0.663819	2933.64	1939.76		3929.03	1517.6	2.58898	0.0118572	1058.38	600.801
	C05946	D-4-Hydroxy-2-oxoglutarate	6913.1	4387.12	1.57577	0.00748776	993.888	645.47		4322.38	3403.99	1.2698	0.265423	1318.4	504.517
	C03979	2-Dehydro-3-deoxy-L-rhamnonate	310470	243335	1.27589	0.114026	56592	44432.7		245234	158300	1.54917	0.0439147	50760.3	45503.2
	C02928	2-Dehydro-D-xylonate	20223.6	21328.7	0.948186	0.933528	19359.4	16422.7		27563.8	32899.6	0.837817	0.440922	10257.1	7771.72
	C00861	L-Rhamnulose	207230	178252	1.16257	0.413768	48208.1	45070.1		161637	131396	1.23015	0.2796	33309.1	38353.3
	C02989	L-Methionine S-oxide	35541	34684.1	1.02471	0.918554	10181	12402.3		23633.3	23602.4	1.00131	0.990445	2966.22	3934.78
	C02230	3-Methylguanine	45045.4	33901.1	1.32873	0.28465	14508.4	12140.4		35032	33576.9	1.04334	0.855283	12957.5	7842.26
	C02242	7-Methylguanine	41936.2	33401.8	1.25551	0.375202	13427	11679.4		30978.8	22408.3	1.38247	0.257479	12119.3	4198.77
	C00079	L-Phenylalanine	2.3831e+06	2.33956e+06	1.01861	0.927743	652219	650272		1.66301e+06	1.50808e+06	1.10273	0.559607	450605	185942
	C00545	L-Arabinonate	171995	151522	1.13511	0.530229	32583.5	51356.2		138337	111923	1.23599	0.447414	53294.3	36126.8
	0	L-rhamnitol	2606.78	3899.04	0.66857	0.17577	947.457	1359.84		1771.5	2179.23	0.812904	0.436718	122.109	907.561
	0	Homocysteinesulfinicacid	94731.5	80258.9	1.18032	0.476295	26370.8	27504.2		75599.9	56318.7	1.34236	0.295262	27400.3	18787.7
	C00250	Pyridoxal	13010.7	13131.1	0.990835	0.972861	4148.94	5349.63		7906.45	9104.28	0.868432	0.523575	3301.57	573.723
	C00366	Urate	33503.2	31928.1	1.04933	0.787427	7696.67	8095.04		25088	20833.9	1.20419	0.23137	5568.89	2346.66
	0	2,3-Diaminosalicylic acid	8882.63	6965.64	1.27521	0.536971	4209.77	4071.04		5383.73	3663.17	1.46969	0.430017	3763.6	577.294
	C13482	Phosphodimethylethanolamine	106741	93665.7	1.13959	0.671392	38802.6	43934.2		56122.4	38146	1.47125	0.359923	30842.9	17598
	0	6-Hydroxydopamine	2988.88	2175.89	1.37364	0.235137	1035.33	606.198		1860.56	1841.69	1.01024	0.95349	288.698	540.486
	C01152	N(pi)-Methyl-L-histidine	1.53722e+06	1.67506e+06	0.917711	0.597327	338487	360285		1.18445e+06	1.29513e+06	0.914545	0.560007	249104	258267
	C00118	D-Glyceraldehyde 3-phosphate	20319.6	15312.5	1.327	0.49653	11368.5	7675.4		14303	1247.99	11.4609	0.266532	19169.8	1207.23
	C18027	(4R,7S)-7-isopropyl-4-methyloxepan-2-one	1992.09	2122.25	0.938668	0.77005	770.958	311.625		1511.73	2827.87	0.534583	0.00180545	208.492	364.987
	C03972	2,3,4,5-Tetrahydrodipicolinate	14473	12158.4	1.19037	0.420884	3711.85	3864.79		9868.35	8144.96	1.21159	0.303007	2676.7	1204.85
	C00093	sn-Glycerol 3-phosphate	1.06142e+06	1100813	0.964213	0.866567	276150	353033		706372	636927	1.10903	0.582881	199627	127842
	0	[FA dioxo(8:0)] 4,7-dioxo-octanoic acid	1896.8	1881.02	1.00838	0.950364	352.535	334.512		1664.11	1823.4	0.912639	0.112072	119.11	122.925
	0	Glycylproline	23201.8	21017.8	1.10391	0.718314	6711.76	9331.99		12823.7	10496.4	1.22173	0.35984	3389.86	3248.47
	C16322	9-Oxononanoic acid	4400.61	5129.29	0.857937	0.60526	1560.25	2153.15		7102.41	10781.6	0.658753	0.15035	3533.29	2642.43
	C01571	Decanoic acid	36891.5	44563.5	0.827841	0.507813	11046.3	18438.7		49862.6	82872.5	0.601679	0.0419563	16109.2	19602.9
	C08288	L-Indospicine	1242.54	1117.1	1.11229	0.7195	347.357	561.309		824.279	561.829	1.46714	0.101832	146.998	220.324
	C05422	L-Dehydroascorbate	444643	359260	1.23767	0.385082	167950	19112.9		339244	164409	2.06342	0.00298096	52811.1	26335.3
	C00493	Shikimate	3676.26	4161.98	0.883296	0.138011	336.817	448.854		3864.98	3611.98	1.07005	0.417974	522.212	197.326
	C00439	N-Formimino-L-glutamate	32291.8	20726.2	1.55802	0.171458	12234.6	7884.57		20339.4	16444.7	1.23684	0.479954	7759.7	6824.86
	C14570	Dimethyl adipate	2453.44	2929.18	0.837584	0.448413	478.86	1034.36		1541.41	5154.61	0.299036	0.0106721	1548.5	1044.99
	C01047	N5-Ethyl-L-glutamine	314693	329274	0.955719	0.867613	91704.3	139003		215137	170411	1.26246	0.21041	51808.6	35505.4
	C00062	L-Arginine	2.44039e+06	2.40749e+06	1.01367	0.928266	363993	592151		1.71714e+06	1.62388e+06	1.05743	0.599937	234354	242134
	0	[FA hydroxy(9:0)] 2-hydroxy-nonanoic acid	1209.19	1153.22	1.04854	0.866999	464.103	441.353		1167.1	2840.61	0.410861	0.0810717	412.265	1325.39
	C05545	Ne,Ne dimethyllysine	44147.3	41240.5	1.07048	0.76079	12146.2	13599.3		38958.2	29513.9	1.32	0.30323	15204.1	2097.99
	C01041	Monodehydroascorbate	8687.78	7600.17	1.1431	0.483384	1587.85	2406.79		7145.27	5657.38	1.263	0.275911	2103.12	1193.66
	C01041	Monodehydroascorbate	11282.9	19257.9	0.585885	0.430112	13055.4	13605.5		27970	25131.3	1.11295	0.393751	5227.41	3087.17
	0	nonulose 9-phosphate	20801.1	14806.5	1.40487	0.409128	9551.82	9559.6		10502.7	10197.6	1.02992	0.909189	3797.1	3447.16
	0	nonulose 9-phosphate	36474.4	26174.5	1.39351	0.238377	12939.5	8455.15		30768.6	18825.3	1.63443	0.184306	12828.6	9039.13
	C01042	N-Acetyl-L-aspartate	3.48669e+07	32767917	1.06406	0.586186	5.21414e+06	5.10985e+06		2.83919e+07	22987445	1.2351	0.140878	5.03885e+06	3.78089e+06
	C00954	Indole-3-acetate	2365.09	2353.65	1.00486	0.987886	938.682	1097.84		2101.63	1929.33	1.08931	0.744309	847.477	530.822
	C10851	Calystegin B2	2976.89	18805.7	0.158297	0.443622	1675.55	35955.3		807.212	17809.7	0.0453242	0.410234	1003.2	35619.5
	0	alpha-aminopimelate	8196.2	5696.15	1.4389	0.073875	1730.31	1522.95		5209.61	4580.82	1.13727	0.464611	1447.24	561.789
	C00327	L-Citrulline	11855.9	11216.8	1.05698	0.74648	1898.73	3216.67		7409.66	11688.8	0.63391	0.379552	1980.6	8232.6
	C00072	Ascorbate	1.10129e+07	9.9125e+06	1.11101	0.531775	2.58947e+06	2.05793e+06		9.17501e+06	7.10635e+06	1.2911	0.15561	2.11963e+06	1.2603e+06
	C04050	4-Hydroxyaminoquinoline N-oxide	24707.4	22048.7	1.12058	0.703964	5872.87	11722.9		11471.2	9572.25	1.19838	0.773535	8508.16	9308.18
	C03145	N-Formyl-L-methionine	10437.1	10583.4	0.986175	0.956808	3802.62	3519.9		8281	6456.4	1.2826	0.634024	5131.5	5163.36
	C06034	4-Hydroxy-4-methylglutamate	3573.92	7470.4	0.478411	0.139828	1537.39	3922.11		3417.89	4759.81	0.718073	0.0939725	399.823	1132.9
	C06034	4-Hydroxy-4-methylglutamate	23424.2	46683.7	0.501765	0.550814	16611.1	68309.6		18143.5	5512.65	3.29125	0.159704	13250.2	7252.39
	C00198	D-Glucono-1,5-lactone	13802.7	13457.5	1.02565	0.901857	3590.14	3985.59		9880.04	7373.17	1.34	0.166565	2647.63	1593.64
	C10454	Eugenol methyl ether	1461.48	2798.27	0.522281	0.154411	732.634	1385.4		2808.99	6177.06	0.454746	0.0328024	1030.11	1965.65
	C02262	D-Galactosamine	7789.88	5008.55	1.55532	0.0982405	2231.16	1706.05		6113.16	3546.97	1.72349	0.145088	2635.41	614.599
	C02262	D-Galactosamine	12944.2	14982	0.863982	0.304329	2663.02	2462.4		13750	7608.14	1.80728	0.0691231	4600.27	1942.76
	C03089	5-Methylthio-D-ribose	4376.34	4237.07	1.03287	0.85274	630.455	1267.09		4172.74	3394.05	1.22943	0.101801	679.124	301.291
	C05380	Nicotinurate	4310.19	3656.36	1.17882	0.152451	147.102	688.353		3730.77	3031.02	1.23086	0.13572	645.297	475.324
	C00137	myo-Inositol	7.54955e+06	6.28804e+06	1.20062	0.44123	2.52323e+06	1.67418e+06		4.81002e+06	3959916	1.21468	0.324735	1.42401e+06	440428
	0	DL-Methionine sulfone	14137.6	10330.5	1.36852	0.253008	4038.63	4459.04		13326.5	7721.27	1.72595	0.119436	5249.07	1543.32
	C04368	3-Amino-3-(4-hydroxyphenyl)propanoate	1.13303e+06	1.03807e+06	1.09147	0.662776	310938	273222		761650	612059	1.24441	0.291905	209977	146487
	C03672	3-(4-Hydroxyphenyl)lactate	97711.3	82941.7	1.17807	0.562398	36388.2	31508.9		73420.1	55319.7	1.3272	0.390254	35788.9	7935.82
	0	triethyl phosphate	5977.89	1253.39	4.7694	0.0596511	3155.71	2506.77		1283.4	0	#DIV/0!	0.391002	2566.81	0
	C00794	D-Sorbitol	15619.1	14475.2	1.07903	0.710525	4414.58	3873.17		12602.3	11168.2	1.12841	0.517234	3179.36	2686.81
	C00588	Choline phosphate	16475000	15075000	1.09287	0.507279	2.66755e+06	2.93981e+06		12550000	1.08522e+07	1.15644	0.283923	2.08886e+06	1.99034e+06
	0	Val-Pro-Arg	27559.8	35062.4	0.786021	0.776249	20552.5	45038.8		14967.9	12741	1.17478	0.764789	10660	9402.38
	0	7,8-diketopelargonate	4624.83	8581.25	0.538946	0.251883	4557.95	4260.24		10113.7	12191.1	0.829601	0.684928	8797.58	3621.34
	0	Ala-Pro	7838.81	7895.93	0.992766	0.966364	1516.18	2097.62		7202.23	6065.3	1.18745	0.349345	1449.37	1702.46
	0	Ala-Pro	7366.7	7819.75	0.942063	0.696223	1686.23	1426.16		5508.26	5561.38	0.990449	0.943322	266.782	1357.96
	C02217	10-Oxodecanoate	1120.11	1396.24	0.802232	0.299843	356.178	331.432		1847.7	2171.37	0.850938	0.618773	903.95	839.989
	0	[FA (11:0)] undecanoic acid	5790.69	8430.97	0.686836	0.267441	1671.07	3769.67		8862.95	16051.8	0.552145	0.0543943	2939.03	4903.57
	0	Indoleacrylicacid	335129	399102	0.839709	0.553951	102159	173555		217754	209621	1.0388	0.844384	65057.9	44684.5
	0	N-Acetylglutamine	209118	205734	1.01645	0.929045	54468.1	48387.6		170965	154980	1.10314	0.483783	33809.3	26026.6
	C02727	N6-Acetyl-L-lysine	141187	107183	1.31725	0.270459	37674.6	41407.7		73462	51974.1	1.41344	0.0914315	16977.8	12426.1
	C02727	N6-Acetyl-L-lysine	4393.86	3832.86	1.14637	0.593863	1676.88	1036.47		1954.18	1695.93	1.15227	0.761371	648.447	1454.32
	C01924	Homoarginine	59450.3	54006.3	1.1008	0.720272	16160.2	23857.5		42343.5	33735	1.25518	0.203208	10250.6	5415.68
	C03884	Ngamma-Monomethyl-L-arginine	15286.7	14235.5	1.07385	0.743482	5102.73	3321.02		9669.59	7480.9	1.29257	0.152054	2208.55	1351.54
	0	[FA hydroxy(10:0)] 9-hydroxy-decanoic acid	1767.88	1570.27	1.12585	0.56282	505.733	397.842		871.839	2138.79	0.407633	0.051775	650.977	805.345
	C03793	N6,N6,N6-Trimethyl-L-lysine	747516	727135	1.02803	0.877189	187983	168823		538824	497830	1.08235	0.756596	229581	89914.6
	C11327	2-Pyridyl hydroxymethane sulfonic acid	4263.77	2949.44	1.44562	0.607911	4163.91	2367.48		1170.54	0	#DIV/0!	0.22674	1544.08	0
	C02172	N-Acetylisatin	3526.99	3021.49	1.1673	0.789009	2839.35	2219.06		4313.64	4471.27	0.964747	0.975528	7475.8	6412.83
	C00624	N-Acetyl-L-glutamate	322146	263525	1.22245	0.374607	86327.7	86571		202950	126554	1.60367	0.118558	66290.8	49695.1
	C03871	L-2-Amino-6-oxoheptanedioate	9540.69	5223.22	1.82659	0.0380064	2636.94	1326.84		5870.51	3625.05	1.61943	0.0755468	1450.57	1507.83
	C05601	[FA hydroxy,oxo(7:0/2:0)] 4-hydroxy-2-oxo-Heptanedioic acid	192919	174616	1.10482	0.468521	25296.6	39345.9		169635	134156	1.26446	0.157099	35353.8	24777.3
	C00680	meso-2,6-Diaminoheptanedioate	10796.3	9859.63	1.095	0.754483	3155.26	4726.79		7088.92	4120.86	1.72025	0.184897	3334.65	1878.58
	C00666	LL-2,6-Diaminoheptanedioate	303075	266797	1.13598	0.143603	24848.9	34479.9		336691	259170	1.29911	0.140067	14597.5	78100.8
	0	a Cysteine adduct	4408.94	3360.01	1.31218	0.482978	2392.77	1376.51		2438.1	1332.98	1.82906	0.0595221	782.696	416.21
	0	a Cysteine adduct	2080.02	1331.1	1.56263	0.268048	1057.38	530.163		823.972	294.469	2.79816	0.15026	552.501	203.887
	C14695	Nitrilotriacetic acid	18233	17971.6	1.01454	0.890524	3256	1477.14		17488.6	16023.8	1.09141	0.161527	1493.97	1000.97
	C05635	5-Hydroxyindoleacetate	30945.2	22292.1	1.38817	0.153739	8755.49	5432.5		23823	19421.7	1.22662	0.477992	10027.8	5447.16
	C02712	N-Acetylmethionine	11694.5	9448.14	1.23776	0.805371	13036.9	11575.8		16353.8	12421.2	1.3166	0.696539	16578.7	9195.1
	0	2-amino-3,7-dideoxy-D-threo-hept-6-ulosonate	6488.81	5020.61	1.29244	0.351515	2463.51	1429.07		3499.24	2984.45	1.17249	0.228528	524.853	560.058
	0	2-amino-3,7-dideoxy-D-threo-hept-6-ulosonate	26607.6	43178.7	0.61622	0.182109	8604.52	18878.7		16171.7	22626.2	0.714733	0.18696	4327.48	7224.28
	C00158	Citrate	171025	95458.7	1.79161	0.0257965	41078.7	23291		119727	54169.5	2.21023	0.0357388	37574.8	9679.91
	0	Ser-Ser	1898.88	1787.91	1.06207	0.691685	454.914	265.985		585.993	521.649	1.12335	0.895538	681.411	646.727
	0	Thr-Gln-His	31912.6	26905.8	1.18609	0.270462	6349.44	5219.35		29946.8	31288.5	0.957118	0.672317	2391.88	5397.99
	0	5'-Hydroxycotinine	12026.3	13373.9	0.899237	0.746945	5544.06	5733.83		5626.83	5849.85	0.961878	0.902634	3316.03	609.187
	0	creatinine phosphate	26148.8	14027	1.86418	0.580853	35792.7	19796.7		15980	38350.7	0.41668	0.227721	7015.63	29510.7
	0	&gamma;-thiomethyl glutamate	30936.9	20704.1	1.49424	0.492196	23044.6	15421.7		13694.5	4411.92	3.10398	0.198847	11301	1210.9
	C10581	Cichorine	6452.1	6627.04	0.973602	0.965104	2983.73	6908.7		5307.17	7001.82	0.757969	0.71531	3986.12	7756.59
	0	ammonium persulfate	5496.23	5899.94	0.931574	0.558078	1193.71	381.88		5473.14	5540.1	0.987913	0.764296	348.113	242.908
	0	Ile-Leu-Gly-Ser	25073.7	28202.5	0.889059	0.802204	16948.8	16849.3		25098.6	22316.1	1.12469	0.772491	16303	7805.22
	0	Ala-Leu-Val-Ser	8502.56	8497.31	1.00062	0.999017	6428.44	5016.74		13386.7	10240.1	1.30728	0.38163	5235.77	4076.14
	C04045	3-(3,4-Dihydroxyphenyl)pyruvate	1574.1	2522.36	0.624059	0.0439243	410.928	594.075		2661.89	2917.38	0.912426	0.74709	784.429	1277.27
	C00257	D-Gluconic acid	71755.2	73693	0.973704	0.875885	15537	17974.8		55825.8	48687.9	1.1466	0.431835	12224.2	11732.8
	C09863	Linalyl acetate	1711.49	1622.57	1.0548	0.901958	840.405	1094.79		3023.59	2875.36	1.05155	0.811934	909.755	768.461
	C01616	Tauropine	23826.7	18821.2	1.26595	0.31645	5213.62	7418.25		20112.8	12421.5	1.6192	0.103862	6566.26	4158
	C02997	N-Acetyl-L-histidine	7838.72	6812.82	1.15058	0.35028	1509.73	1347.88		6933.05	5067.73	1.36808	0.274769	2736.38	1072.37
	C08764	Glaucarubolone	153104	89655.1	1.7077	0.196823	70882	48771.5		45757.3	24685.4	1.85362	0.0751895	15801.6	10622.5
	C00279	D-Erythrose 4-phosphate	9885.34	3844.29	2.57144	0.174897	6836.34	975.474		1948.23	605.127	3.21955	0.33322	2297.33	699.512
	C06659	Dihydroclavaminic acid	46323.2	23630.9	1.96028	0.278206	33962.7	10289.7		23664.2	20508.9	1.15385	0.697193	10520.5	11314.6
	C02679	Dodecanoic acid	89092.4	417485	0.213403	0.367721	26533.2	620618		140538	157808	0.89056	0.526302	18871.3	46085.9
	0	7,8-H2pterin-6-ylmethyl-l-(4-aminophenyl)-1-deoxy-D-ribitol	23781.6	16248.1	1.46365	0.342302	13272.1	3052.52		18174.2	12626.6	1.43935	0.610812	18354	8467.15
	0	cis-(homo)2aconitate	5247	5948.52	0.882068	0.72126	3113.21	2042.51		4228.83	9875.09	0.428232	0.0151213	920.808	2514.16
	0	Pro-Ser	8797.35	8040.67	1.09411	0.735998	3289.87	2734.17		8565.55	5974.15	1.43377	0.0917065	2062.5	1470.34
	C06658	Proclavaminic acid	11893.6	11249.5	1.05726	0.825256	3203.4	4542.17		7361.09	6066.06	1.21349	0.365177	2391.38	715.678
	C14566	Diethyl adipate	943.571	1274.27	0.740478	0.290504	163.563	509.181		1220.47	1860.35	0.656042	0.0232597	337.576	201.834
	0	Leu-Ala	309533	182971	1.6917	0.0415331	73551.5	63936.3		141943	91645.5	1.54883	0.0735895	36678.2	27198.3
	C03626	NG,NG-Dimethyl-L-arginine	111495	111980	0.99567	0.980876	26409	28425.9		69327.5	66580.3	1.04126	0.813575	20887.8	5365.42
	C03626	NG,NG-Dimethyl-L-arginine	3924.83	3933.81	0.997716	0.997798	3132.06	5332.36		1668.36	1901.97	0.877172	0.846871	1151.21	1983.14
	0	2-acetamidoglucal	25769.7	39637.1	0.650141	0.198302	16475.8	7826.19		36735.5	44163.7	0.831803	0.489655	16077	12049.6
	C12986	N2-Acetyl-L-aminoadipate	105867	137549	0.76967	0.381205	36290.8	55395.1		69898.9	75772.5	0.922484	0.64947	18677.4	15912.3
	C00078	L-Tryptophan	77407	83244.6	0.929875	0.747009	18709.6	28748.7		50520.1	50088.3	1.00862	0.955219	12965.2	6583.24
	C03955	N6-Acetyl-N6-hydroxy-L-lysine	5117.93	5663.72	0.903635	0.664474	1868.8	1486.78		2660.05	1921.99	1.38401	0.423651	1387.32	994.448
	C03955	N6-Acetyl-N6-hydroxy-L-lysine	5735.63	6271.06	0.914619	0.809558	3975.48	1062.81		3085.1	2847.23	1.08354	0.928715	3562.39	3649.09
	C01259	3-Hydroxy-N6,N6,N6-trimethyl-L-lysine	118090	74746.1	1.57988	0.271373	40292.8	58085.6		73915.1	37609.4	1.96534	0.0253493	15165.9	18856.5
	C15480	N-Acetyl-D-fucosamine	61012.2	43332.7	1.408	0.272337	22090.6	19093.4		33064.3	26419.4	1.25152	0.307418	10350.3	5000.02
	C01251	2-Hydroxybutane-1,2,4-tricarboxylate	4902.75	4208.16	1.16506	0.451158	1466.26	850.787		2753.14	1959.77	1.40483	0.233287	982.571	647.009
	0	Thr-Ser	2562.88	2495.41	1.02704	0.949076	1522.95	1334.75		1041.17	742.462	1.40232	0.30552	452.567	257.078
	0	[PR] (+)-15-nor-4-thujopsen-3-one	81683.8	75704.5	1.07898	0.9078	59573.1	78692.3		215194	92002.5	2.339	0.157947	130721	58972
	C10943	Chlorimuron ethyl	8744.77	4236.14	2.06432	0.241634	6186.71	1115.03		2610.27	1046.25	2.49488	0.21846	2015.2	272.958
	C09933	Cantleyine	4029.06	4628.65	0.87046	0.546279	496.406	1728.21		3514.56	2836.27	1.23915	0.251882	924.949	444.19
	C00328	L-Kynurenine	9502.01	12342.8	0.769842	0.514584	4450.83	6797.84		6377.17	15079.2	0.422912	0.409157	1282.65	18168.2
	C14236	4-Heptyloxyphenol	1435.78	699.491	2.0526	0.397246	1366.27	808.335		818.189	902.787	0.906293	0.907857	610.519	1237.82
	0	[FA (14:2)] 5,8-tetradecadienal	7522.9	11844.7	0.635125	0.109979	2353	3785.52		3537.37	21916.1	0.161405	0.0170476	7074.74	8557.67
	C00818	D-Glucarate	11096.4	11540	0.961557	0.942997	9849.52	6550.03		3916.9	2253.45	1.73818	0.114325	1251.53	1295.45
	C02305	Phosphocreatine	135243	66537.8	2.03257	0.246298	93247.7	40407.2		148116	74715	1.98241	0.110718	61761.5	46901
	0	P-DPD	21743.3	6637.08	3.27604	0.00918982	6037.78	2802.95		12942.2	3389.81	3.81799	0.0205426	4412.29	872.472
	C16309	[FA oxo(12:1)] 12-oxo-10E-dodecenoic acid	5175.01	5684.98	0.910295	0.888517	4383.66	5408.06		10000.9	5024.43	1.99045	0.439527	11045.9	2694.93
	C10458	Furcatin	2243.6	1581.38	1.41876	0.349312	327.79	1180.79		1034.22	1682.44	0.614713	0.472984	1195.08	1199.91
	C01909	Dethiobiotin	2907.53	2207.46	1.31714	0.307307	1118.9	388.834		1943.04	1826.68	1.0637	0.837749	558.75	922.127
	C02367	3-Oxododecanoic acid	1642.59	2406.59	0.682535	0.155004	786.705	446.129		1842.62	2286.67	0.805808	0.47085	877.707	746.645
	C16640	CAI-1	5207.15	8098.87	0.642947	0.0955022	919.693	2459.17		10514.9	13459.5	0.781225	0.246627	2974.18	3477.94
	C01233	sn-glycero-3-Phosphoethanolamine	616405	558237	1.1042	0.445289	109073	91124.2		505898	447203	1.13125	0.25919	65839.1	67376.6
	C11434	2-C-Methyl-D-erythritol 4-phosphate	21801.6	18294.3	1.19171	0.664896	11499.5	10236.6		27439.3	30000.6	0.914626	0.675694	6481.68	9590.87
	C15700	gamma-Glutamyl-gamma-aminobutyraldehyde	2596.13	2440.54	1.06375	0.785485	663.297	864.901		1626.78	1322.62	1.22997	0.295695	478.87	102.342
	0	N-acetyl-(L)-arginine	78134.8	60343.2	1.29484	0.0403763	10293.7	8854.4		42976.1	44694.2	0.961558	0.70328	6846.38	5150.34
	0	Val-Val	18523.8	11431.8	1.62036	0.0230339	3729.07	2281.1		9220.94	5954.06	1.54868	0.0645021	2344.53	1486.98
	C08317	12-Hydroxydodecanoic acid	1451.25	2277.44	0.637228	0.190318	462.118	959.043		1392.74	2125.5	0.655252	0.20399	149.747	905.713
	C15532	N-Acetyl-L-citrulline	12347.2	13804.9	0.894403	0.455411	2561.66	2606.44		16476.4	15532.3	1.06078	0.873866	2907.43	10659.2
	C03017	O-Propanoylcarnitine	636951	511654	1.24489	0.345611	154423	188983		430860	274916	1.56724	0.0931846	130725	64527.4
	C15699	gamma-L-Glutamylputrescine	17201.9	10576.9	1.62636	0.163283	5935.2	5860.78		6693.63	4575.13	1.46305	0.193672	2532.9	773.273
	0	Deoxyhypusine	34846.3	26100.3	1.33509	0.464742	15437.1	16239.9		13558.1	6393.73	2.12053	0.217619	9162.14	2780.63
	0	L-Ala-L-Glu	225831	346540	0.651673	0.0496903	57434.6	77496		166065	234860	0.707081	0.0665753	16587.9	50443.6
	C03738	gamma-L-Glutamyl-D-alanine	20968.5	22197.6	0.944628	0.730631	5753.56	3526.96		12705.1	8238.19	1.54222	0.111952	3368.96	3416.91
	C04020	N2-(D-1-Carboxyethyl)-L-lysine	8774.89	9456.04	0.927967	0.807352	4332.56	3088.43		3921.2	3771.38	1.03973	0.917574	1267.32	2428.33
	0	Leu-Ser	6123.72	4848.62	1.26298	0.420365	2276.3	1861.28		4728.93	2167.88	2.18136	0.0911467	1924.27	1654.07
	C01118	O-Succinyl-L-homoserine	11034	23345.9	0.472631	0.0660336	3862.33	9066.46		7577.1	10727.8	0.706307	0.278657	430.85	4772.34
	C00864	Pantothenate	1.60277e+06	1.42212e+06	1.12702	0.486033	225940	420441		1.23255e+06	922739	1.33575	0.29934	480346	199623
	C00140	N-Acetyl-D-glucosamine	18068.8	27192.5	0.664475	0.286196	9080.47	12495.2		9434.96	11829.9	0.797552	0.277409	2082.16	3337.6
	C00542	Cystathionine	17831.4	14195.1	1.25617	0.592512	9580.46	8581.92		8696.17	4939.85	1.76041	0.0431803	2379.15	1427.52
	C10429	Apiole	782.039	1058.65	0.738712	0.560026	527.473	719.663		1296.7	2136.5	0.606927	0.0247002	411.881	384.033
	C04223	(+/-)-6-Hydroxy-3-oxo-alpha-ionone	1076.13	1234.12	0.871977	0.665996	509.108	475.045		1791.21	3133.31	0.571667	0.451333	924.067	3039.59
	C14433	Bendiocarb	10369.2	10161.3	1.02046	0.909856	1899.25	2935.89		11776.1	8518.69	1.38238	0.211047	3981.02	2009.93
	0	N-acetyl -D- glucosaminitol	29462.7	32343.6	0.910929	0.693647	9631.43	10069.8		21111.6	17197.3	1.22761	0.373143	6331.45	5060.39
	C00766	Flavanone	90469.5	27173.6	3.32932	0.515883	167531	54347.1		11192	11820.6	0.946822	0.9671	22384	18755.2
	C00931	Porphobilinogen	4895.66	5728.07	0.854678	0.525945	1305.41	2068.27		5690.78	4155.08	1.36959	0.0945988	1101.64	1088.42
	C00386	Carnosine	67639.3	70577.8	0.958365	0.917608	45416.9	29393.8		157917	451249	0.349955	0.105826	36118.7	257363
	C08322	(9Z)-Tetradecenoic acid	11240.2	9763.47	1.15125	0.130969	896.01	1380.26		6734.53	6968.32	0.966449	0.824747	1437.66	1420.89
	C05655	5-(2'-Carboxyethyl)-4,6-dihydroxypicolinate	11209	8971.68	1.24938	0.557646	6552.95	2364.2		5790.41	3441.18	1.68268	0.327977	2343.72	3659.14
	C00881	Deoxycytidine	171008	173029	0.988321	0.968097	48504.4	82837.3		110664	87311.7	1.26746	0.359504	41666.3	17540.7
	C00526	Deoxyuridine	9932.23	6093.36	1.63001	0.135777	3651.09	2346.45		5798.73	3690.9	1.57109	0.208732	2641.42	404.806
	0	[PR] Cacalol	614.712	475.033	1.29404	0.73251	515.622	584.569		1676.81	1546.85	1.08402	0.764302	726.856	369.493
	0	[FA dioxo(12:0)] 9,12-dioxo-dodecanoic acid	2606.13	1244.1	2.09479	0.426413	2955.76	417.551		1511.55	1278.95	1.18187	0.51761	523.194	426.911
	0	Leu-Pro	78204.5	75457.1	1.03641	0.872916	22264.7	24233.6		68124.5	52255.6	1.30368	0.216541	19566.9	10354.2
	0	Ile-Pro	30273.6	30155.5	1.00392	0.988863	6558.62	14545.9		24843.3	20034.9	1.24	0.161918	4942.26	3208.51
	C06424	Tetradecanoic acid	171821	262866	0.653643	0.0155151	43002.6	25845.3		164165	243451	0.674325	0.0147843	29420.8	35669.9
	0	[FA methyl(13:0)] 12-methyl-tridecanoic acid	11812.4	11069.5	1.06712	0.683756	2077.31	2767.48		10362.7	7890.67	1.31329	0.43284	5431.59	1003.8
	C05570	Ergothioneine	189630	166928	1.136	0.468986	51144.4	26096.2		134235	142265	0.943561	0.591863	20859.2	19209.9
	0	N1,N8-diacetylspermidine	9010.97	8264.19	1.09036	0.830207	6130.24	2147.25		8074.27	7701.93	1.04834	0.850814	3270.71	1831.33
	C00117	D-Ribose 5-phosphate	102554	89491	1.14596	0.561078	37141.1	18791.2		51291.6	38132.2	1.3451	0.394993	26526.8	2607.28
	0	Leu-Val	66094.4	58614.7	1.12761	0.553442	21731.1	7520.99		36013.3	32821.9	1.09724	0.740672	14514.1	11241.7
	C05932	N-Succinyl-L-glutamate 5-semialdehyde	4795.23	3913.07	1.22544	0.501092	1761.88	1724.29		3699.68	2585.99	1.43067	0.253131	1542.48	640.688
	0	Suberylglycine	356.552	598.969	0.595276	0.360383	417.884	233.627		32677.3	28565.5	1.14394	0.716967	18861	9917.13
	0	Ala-Ala-Ala	416159	478428	0.869846	0.511457	24677.9	166727		243352	191700	1.26944	0.146427	39214.9	47526.6
	0	Gly-Arg	3258.57	2891.89	1.1268	0.407851	590.598	574.861		1916.06	1871.69	1.02371	0.878309	416.568	366.831
	C02862	O-Butanoylcarnitine	1.25636e+06	765838	1.6405	0.07488	320904	323728		701183	383567	1.82806	0.0812802	248730	48215.3
	0	Gamma-Aminobutyryl-lysine	30169.5	25835.9	1.16774	0.720532	17676.3	14836.3		12940.8	7131.23	1.81466	0.380704	11302.9	1392.48
	C03794	N6-(1,2-Dicarboxyethyl)-AMP	110560	75159.7	1.471	0.166697	38883.7	14678.4		55125.7	32424.7	1.70012	0.0322089	11912.5	11188.2
	C04390	N6-Acetyl-LL-2,6-diaminoheptanedioate	14168.8	10260.6	1.38089	0.200803	3956.03	3730.93		10023.6	6823.4	1.46901	0.0911065	2040.68	2421.37
	C15767	gamma-Glutamyl-gamma-aminobutyraye	60707.9	60078.7	1.01047	0.969105	22266.2	21809		39063.5	38259.1	1.02103	0.925674	12446.9	10873.5
	C03415	N2-Succinyl-L-ornithine	237975	161761	1.47115	0.0111842	11287.9	30932.4		165574	75876.1	2.18216	0.00437991	27759.2	29288.7
	0	Leu-Thr	312081	214317	1.45616	0.308126	154719	64644.2		174231	158599	1.09856	0.495957	25204.3	34695
	0	Glu-Ser	18230.2	2100.51	8.67895	0.0064673	4787.47	385.626		15168	1771.26	8.56337	0.0105053	4671.89	102.42
	0	Ile-Ser-Ser-Tyr	1760.65	919.999	1.91375	0.214227	341.799	1063.77		899.756	614.383	1.46449	0.680793	1091.81	726.289
	0	Ile-Phe-Thr-Pro	21301.1	24190.5	0.880557	0.209186	2281.57	3338.75		20653.7	23928.6	0.863141	0.24179	692.787	4498.23
	0	Asp-Leu-Met-Cys	78794.2	2702.67	29.1542	0.000850579	11458	1111.29		63398.3	1832.55	34.5956	0.0125189	22887.4	810.473
	C00884	Homocarnosine	1.80976e+06	1.34771e+06	1.34284	0.405596	882396	496795		1.47206e+06	1.15785e+06	1.27138	0.146384	160976	319014
	C06185	Slaframine	180225	132810	1.35701	0.182778	45770.6	43203.7		134484	88915.4	1.5125	0.169657	50286.4	21225.1
	C07807	Pirbuterol	42459.3	32711.3	1.298	0.18471	8294.08	9955.29		29733	24042.6	1.23668	0.323681	8591.59	5991.81
	0	[FA dimethyl(13:0)] 2,5-dimethyl-2E-tridecenoic acid	26185	15615.7	1.67684	0.316295	17561.5	2753.16		24078.8	16385.5	1.46952	0.433973	16158.9	7506.48
	C04204	N-(2,3-Dihydroxybenzoyl)-L-serine	26849	22383.3	1.19951	0.460441	8623.57	7313.76		17464	13964.8	1.25057	0.410364	6983.45	3130.22
	C03592	5-Methyl-2'-deoxycytidine	7242.99	6311.84	1.14752	0.633939	2143.33	3008.05		5247.18	3132.01	1.67534	0.189602	2493.22	858.888
	C03366	5-Phosphonooxy-L-lysine	8538.42	0	#DIV/0!	0.0102297	2947.43	0		4724.38	0	#DIV/0!	0.005709	1327.65	0
	0	2-isocapryloyl-3R-hydroxymethyl-&gamma;-butyrolactone	2012.65	3204.11	0.628148	0.154292	933.875	1116.62		3209.03	16410.5	0.195547	0.0564757	2085.52	8948.07
	C16665	[FA methyl(14:0)] 12-methyl-tetradecanoic acid	29446.3	40547.2	0.726222	0.0886416	6476.71	8612.95		36556.8	54262.4	0.673704	0.00236305	1933.99	4744.43
	C00475	Cytidine	1.34168e+06	1.17066e+06	1.14609	0.613896	426503	480610		768374	608273	1.2632	0.315974	258360	106758
	0	Tiglylcarnitine	4181.46	4719.98	0.885905	0.717124	1398.66	2427.67		2480.15	2080.1	1.19232	0.384179	740.616	372.356
	0	N-Undecanoylglycine	1166.57	951.606	1.2259	0.805071	516.991	1536.49		453.978	734.79	0.617833	0.667221	591.052	1073.21
	0	N-Undecanoylglycine	6590.77	7745.95	0.850866	0.778049	3548.16	6856		4534.69	7085.54	0.639992	0.587388	2289.16	8234.49
	0	penem CGP31608	6391.74	5988.34	1.06736	0.835735	3505.46	818.517		6057.43	3041.46	1.99162	0.0674881	2224.72	745.317
	C02067	Pseudouridine	68352.6	63575.5	1.07514	0.539675	9731.47	10994.6		63561.3	48943.3	1.29867	0.0867091	11369	8197.51
	C00299	Uridine	253687	197348	1.28548	0.24719	54340.8	68472.2		177046	118989	1.48793	0.0652006	42532.9	17633.5
	0	Arg-Lys-Val-Ser	17272.5	13786.7	1.25284	0.43188	5220.86	6391.7		7317.44	6617.43	1.10578	0.587672	2020.62	1339.64
	C13790	2S-Hydroxytetradecanoic acid	3394.68	4165.13	0.815022	0.402722	1293.75	1116.79		2939.78	3650.88	0.805224	0.279879	590.742	1009.21
	0	Leu-Asn	39339.3	32540	1.20895	0.310245	9409.18	7819.63		29317.8	22738.8	1.28933	0.200144	7621.4	4592.92
	C05340	beta-Alanyl-L-arginine	3550.87	2576.41	1.37822	0.15992	952.275	737.945		1573.58	1171.54	1.34317	0.0591668	278.569	184.747
	0	2-Methylbutyroylcarnitine	40931.2	31270.6	1.30893	0.365554	16110.7	11049.8		23701.3	14704.9	1.6118	0.221565	11564.8	4223.48
	0	N-(octanoyl)-L-homoserine	201114	117475	1.71196	0.0538494	44467.4	53275.2		116474	60581.3	1.9226	0.00728538	21850.1	14687.2
	0	Lys-Val	271112	238655	1.136	0.58989	84830.5	76116.3		194877	154012	1.26534	0.172236	44888.5	22561.5
	C03274	Glycerophosphoglycerol	190176	182697	1.04094	0.863676	60599.7	57379.9		147339	112673	1.30767	0.161474	37379.7	15162.2
	0	5-6-Dihydrouridine	10771.4	8538.22	1.26155	0.169736	374.786	2486.13		9607.2	7791.71	1.233	0.143098	1823.83	921.108
	0	Glu-Val	8052.65	6940.19	1.16029	0.538914	2719.46	2040.22		4669.64	3287.67	1.42035	0.256107	1834.35	1133.12
	0	CPPU	941.786	4118.04	0.228698	0.164157	433.54	3470.64		362.315	1370.13	0.264439	0.0640194	500.424	708.904
	C01594	Linamarin	24855.7	19451.4	1.27783	0.245285	5891.73	5978.19		15084.9	12975.9	1.16253	0.410239	2641.07	3908.69
	0	Hydroxybutyrylcarnitine	477774	408558	1.16941	0.546185	138266	166059		281605	246114	1.14421	0.43991	51649.8	68018
	0	Glu-Thr	5859.43	6517.95	0.898969	0.760141	2763.83	3054.88		3112.66	2227.01	1.39769	0.155055	857.761	653.574
	C01136	S-Acetyldihydrolipoamide	223929	482346	0.464251	0.0383572	76440.9	158145		148347	307793	0.481972	0.00853512	64335.3	36893.5
	0	3-4-DihydroxyphenylglycolO-sulfate	108782	78425	1.38708	0.254863	39030.8	27313.4		69425.4	53209.1	1.30477	0.297895	25106.5	10158.3
	0	[FA (10:0)] 10-bromo-decanoic acid	17467.9	9883.38	1.7674	0.0346563	4180.93	3648.53		10655.4	9635.65	1.10583	0.814998	6941.19	4518.54
	0	Glu-Cys	32169.3	33306.2	0.965865	0.802619	6218.64	6088.1		27407.5	18107.3	1.51362	0.0993162	5008.3	7782.17
	C11623	Triton X-100	2613.95	1903.59	1.37317	0.064154	215.347	517.33		1736.62	1666.71	1.04195	0.798478	398.098	339.66
	C00559	Deoxyadenosine	19360.9	16138.8	1.19965	0.597572	8774.8	7512.31		14107.3	8881.35	1.58842	0.19523	6221.55	2527.15
	C05512	Deoxyinosine	4953.27	0	#DIV/0!	0.0252738	2381.75	0		3362.69	0	#DIV/0!	0.0259486	1633.15	0
	0	N-Acetylvanilalanine	2729.13	3828.69	0.712809	0.282546	956.256	1555.74		1843.42	1953.08	0.943854	0.733607	540.356	272.016
	C03150	N-Ribosylnicotinamide	4555.46	3817.76	1.19323	0.502581	1275.19	1620.32		2772.25	2064.8	1.34262	0.163008	763.669	334.76
	0	Val-His	860851	789667	1.09014	0.411093	87860.5	132955		581349	478019	1.21616	0.210814	111455	96077.4
	0	[FA (16:0)] 2-hexadecenoic acid	9274.21	6288.33	1.47483	0.0881009	1566.03	2379		4970.5	4569.91	1.08766	0.831649	3323.04	1139.05
	C08362	(9Z)-Hexadecenoic acid	205647	385586	0.533336	0.00793084	40253.5	71165		204353	309731	0.659774	0.01664	50682.5	29424.5
	C00010	CoA	15307.2	13995.2	1.09374	0.709794	5108.37	4357.99		11018.8	9633.57	1.1438	0.557064	3851.22	2088.29
	C00010	CoA	288052	279080	1.03215	0.945101	170884	182324		340815	371741	0.916807	0.588573	63646.3	86922.1
	C00010	CoA	111601	138073	0.808278	0.495683	51693.7	51564.4		107096	117189	0.913874	0.722531	37914.2	38776.7
	C02812	Ascorbate 2-sulfate	69807.7	52828	1.32141	0.337584	23692.4	22367.2		37554.4	19773.4	1.89924	0.0188941	7960.78	7814.28
	C15497	1-(beta-D-Ribofuranosyl)-1,4-dihydronicotinamide	50400.7	96766.8	0.520847	0.133026	21955.6	45190.7		36914.8	62601.5	0.589679	0.16608	16978.9	26859.3
	0	ancymidol	1497.27	2282.03	0.656113	0.545653	1960.64	1450.81		1898.15	4527.81	0.41922	0.0414962	1634.65	1054.38
	C00249	Hexadecanoic acid	6.90309e+06	1.26372e+07	0.546253	0.114444	2.18192e+06	5.26404e+06		6.69352e+06	9560846	0.700097	0.0535332	1.96082e+06	981696
	0	5-Methylcytidine	36862	36321.9	1.01487	0.953823	12497.6	12804.4		22960.4	16446.5	1.39607	0.275577	9252.46	5067.87
	C00670	sn-glycero-3-Phosphocholine	47875000	39475000	1.21279	0.110429	6.27767e+06	6.41476e+06		38475000	33050000	1.16415	0.0590792	3.82829e+06	2.08726e+06
	C05131	(1-Ribosylimidazole)-4-acetate	45060.9	29790.4	1.5126	0.235182	18907	12717		31733.1	18400.2	1.7246	0.104408	11774.7	4300.98
	C01075	N-Sulfo-D-glucosamine	5627.48	5906.92	0.952693	0.843749	2074.35	1747.37		4055.66	2868.15	1.41403	0.208915	1191.45	1194.88
	0	Leu-Ala-Gly	4977.74	4411.64	1.12832	0.548152	1503.71	909.593		2712.42	2842.92	0.954095	0.846394	699.425	1073.72
	0	[FA (6:0)] O-hexanoyl-R-carnitine	64802.3	36657.9	1.76776	0.0692771	18395.4	17625.5		41577.1	21050.6	1.97511	0.0240817	10621.2	4004.09
	0	Hexanoylcarnitine	23544.2	17363.8	1.35594	0.270515	8891.61	3936.83		23753.1	14963.1	1.58744	0.231436	11385.6	5467.3
	0	Leu-Lys	333924	228193	1.46334	0.0611993	23119.8	74845.7		197532	130626	1.51219	0.0551651	46045.1	18312.4
	C02827	D-Glucose 6-sulfate	4458.63	3257.98	1.36852	0.0427622	691.032	629.862		3414.91	2209.11	1.54583	0.0902835	949.812	690.635
	C00092	D-Glucose 6-phosphate	144844	70783.9	2.04629	0.0909538	61698.1	22355.9		114195	31974.5	3.57143	0.0281242	42425.7	8123.06
	0	Glu-Leu	1150.02	1233.39	0.932412	0.65019	295.862	178.685		965.512	887.255	1.0882	0.581971	209.32	167.964
	0	Glu-Leu	129699	93600.4	1.38567	0.185442	34789.3	33463.4		80731.4	52559.6	1.536	0.127164	25925.2	17097
	0	Ala-Asp-Gly	22738.2	17985.6	1.26424	0.529628	13388.6	1115.15		17022.9	5253.97	3.24001	0.0160701	4865.54	592.476
	C08334	Lotaustralin	32989.2	21664.9	1.5227	0.164952	10884.2	9232.81		19658.4	14360.5	1.36892	0.158281	5650.51	2350.02
	C10626	Zinnimidine	4180.52	3841.74	1.08818	0.672456	618.47	1358.83		3624.4	3773.36	0.960524	0.866551	623.25	1540.77
	0	[FA (17:2)] 10E,16-heptadecadien-8-ynoic acid	22642.1	12692.6	1.78389	0.122566	6145.1	8939.59		13408.8	5381.29	2.49175	0.462862	17119	10762.6
	0	3-Methoxy-4-hydroxyphenylethyleneglycolsulfate	145458	110205	1.31989	0.220849	36826.4	36148.6		120146	79913.9	1.50344	0.0650722	26115	24275.5
	C00378	Thiamin	9573.57	10431.8	0.917727	0.750889	3067.58	4129.47		7274.53	6481.21	1.1224	0.486632	1620.1	1395.06
	C08767	12alpha-Hydroxyamoorstatin	115.355	0	#DIV/0!	0.391002	230.71	0		0	0	#DIV/0!	#DIV/0!	0	0
	0	sodium dodecyl sulfate	60488.4	41693.2	1.4508	0.491036	42856.3	27005		34168	45706.1	0.74756	0.29409	14497.9	13879.9
	C00212	Adenosine	49000000	50175000	0.976582	0.78999	6.4591e+06	5.41256e+06		41200000	38500000	1.07013	0.535219	7.6555e+06	1.48549e+06
	C00294	Inosine	993321	1.21863e+06	0.815111	0.436984	377014	388325		592518	679787	0.871622	0.430027	182291	82051
	C12100	omega-Cyclohexylundecanoic acid	21591.2	32452	0.665327	0.150702	8240.12	10192.3		31180	38529.3	0.809253	0.188748	8241.72	5021.89
	0	[FA oxo(16:0)] 3-oxo-hexadecanoic acid	33113.5	24912.5	1.32919	0.280178	8547.22	10771.5		15219.4	15323.1	0.993232	0.986783	10956.6	4234.29
	0	[FA (17:0)] heptadecanoic acid	61914.1	93778.1	0.66022	0.223339	19513.1	40399		81183.7	109751	0.73971	0.0420093	14725.6	16490.8
	0	16-hydroxypalmitate	12331.9	12591.6	0.979374	0.919404	4042.3	2761.86		8524.12	12931.8	0.659157	0.0165737	1994.38	1766.18
	0	Leu-Ala-Ala	4877.84	4105.82	1.18803	0.430924	1358.34	1222.7		2542.66	2077.66	1.22381	0.355131	689.804	619.99
	C03296	N2-Succinyl-L-arginine	7736.65	6957.76	1.11195	0.591241	2459.96	1053.3		4022.86	3840.31	1.04753	0.765226	766.522	880.28
	C05283	Gamma-Glutamylglutamine	98087.5	95720.5	1.02473	0.93292	48031.6	22488.6		61714.6	55485.7	1.11226	0.627093	22203.2	7981.76
	0	Glutarylcarnitine	18853	12142.6	1.55263	0.120142	4345.72	5875.32		13365	7003.04	1.90846	0.00651703	2034.89	2330.83
	0	[FA hydroxy(10:0)] N-(3S-hydroxydecanoyl)-L-serine	7607.79	5846.74	1.3012	0.34658	2683.38	2144.55		5132.73	3451.67	1.48703	0.138174	1547.17	1179.64
	C00345	6-Phospho-D-gluconate	4359.94	2814.89	1.54888	0.184623	1766.46	843.583		2759.26	1262.08	2.18628	0.126227	1436.19	344.304
	0	DOPAsulfate	15866.9	15058.9	1.05366	0.923571	11277.1	11565.2		4993.5	3342.42	1.49398	0.608649	5684.28	1453.09
	C01449	Queuine	18315.9	13682.9	1.3386	0.233868	4421.8	5389.89		12661.1	9515.19	1.33062	0.124426	3004.05	1012.38
	C08249	Pyrimidine 5'-deoxynucleotide	81911.3	58044.1	1.41119	0.189708	16727.6	26697.8		52691.6	32390.6	1.62676	0.119414	18869.2	2743.62
	C06427	[FA (18:3)] 9Z,12Z,15Z-octadecatrienoic acid	14395.6	10053.5	1.4319	0.348322	3984.81	7312.52		6691.77	5534.12	1.20918	0.838842	8777.55	6390.56
	C04867	Methyl (2E,6E)-(10R,11S)-10,11-epoxy-3,7,11-trimethyltrideca-2,6-dienoate	4806.97	2085.14	2.30535	0.12212	1713.52	2427.17		4910.86	2551.53	1.92467	0.0947065	1594.08	1761.78
	C02494	1-Methyladenosine	62542.8	49255	1.26978	0.187548	10896	13992		44076	36925.4	1.19365	0.399536	13625	7160.32
	0	[FA (18:1)] 9Z-octadecenamide	7864.4	12090.6	0.650457	0.486099	9094.76	6756.72		10542.4	13737.9	0.767393	0.0242401	1205.54	1679.42
	C00712	[FA (18:1)] 9Z-octadecenoic acid	2.42917e+06	4.96939e+06	0.488827	0.0189695	609659	1.25372e+06		3.02517e+06	4.68866e+06	0.64521	0.0135284	733943	317860
	C08432	Crotonoside	183836	207994	0.88385	0.683659	89277.1	68531.5		118053	107776	1.09536	0.613084	35087.5	12862.6
	C01762	Xanthosine	6829.99	11517.4	0.593016	0.0359131	1245.54	2798.1		6308.5	7508.52	0.840179	0.490515	1798.69	2692.85
	C13792	[FA methoxy(16:1)] 2-methoxy-5Z-hexadecenoic acid	3710.65	3753.88	0.988485	0.989534	2855.24	5544.37		2485.25	1157.12	2.1478	0.50353	2914.73	2314.24
	C01530	Octadecanoic acid	5.44052e+06	9.69822e+06	0.560982	0.18241	2.09193e+06	4.87329e+06		7.86027e+06	1.01134e+07	0.777213	0.0645532	1.62512e+06	990288
	0	N4-Acetylcytidine	2436.68	2169.66	1.12307	0.539826	422.117	693.119		1750.3	1711.84	1.02247	0.95933	1331.38	468.837
	C01514	[Fv] Luteolin	12887.2	10786.6	1.19474	0.713107	9600.24	4738.11		8667.16	17961.9	0.48253	0.0191428	2950.39	4639.44
	C03838	5'-Phosphoribosylglycinamide	11535	0	#DIV/0!	0.00359703	2761.8	0		5894.22	0	#DIV/0!	0.0245091	2801.47	0
	0	[FA (16:0/2:0)] Hexadecanedioic acid	761007	435698	1.74664	0.0261764	155272	158359		410622	371253	1.10605	0.845026	284074	260862
	C00473	Retinol	2823.73	2777.23	1.01675	0.977878	2243.2	2306.88		8486.16	5000	1.69723	0.485892	8616.22	2457.72
	0	Leu-Val-Gly	2597.68	2676.18	0.970667	0.883364	689.602	758.778		4458.31	2714.39	1.64247	0.271965	1930.73	2137.98
	0	Leu-Arg	6933.99	6848.38	1.0125	0.956512	2687.88	1240.85		7064.53	7157.2	0.987052	0.915739	1189.65	1185.81
	0	Orotidine	7486.42	3097.2	2.41716	0.0122462	1937.81	1380.67		5519.62	1901.4	2.90293	0.028022	1867.35	367.697
	C04462	N-Succinyl-2-L-amino-6-oxoheptanedioate	165867	153324	1.08181	0.248054	14478.7	13198.7		137317	125771	1.0918	0.575154	36449.2	7029.53
	0	Pro-Ser-Ser	11025.6	9136.69	1.20674	0.508311	4793.56	2053.7		8307.37	6213.35	1.33702	0.176734	2064.34	1784.23
	C03406	N-(L-Arginino)succinate	22467.4	24965.5	0.899937	0.826775	14639.1	16216.1		9161.32	3279.77	2.79328	0.0844895	4733.31	1412.94
	C04521	2,7-Anhydro-alpha-N-acetylneuraminic acid	54979.2	88370.6	0.622143	0.0227556	17414.7	11564.4		110416	108736	1.01544	0.95209	34822.7	40699
	C08341	Sarmentosin epoxide	44074.8	58737.6	0.750367	0.184842	13304.1	14345.8		64043	79151.5	0.809119	0.257824	17424.3	16748.5
	0	Phe-Ala-Gly	1971.51	1906.26	1.03423	0.904418	621.779	831.632		450.424	453.45	0.993327	0.99407	550.016	554.6
	C10462	[6]-Gingerol	29221.2	236009	0.123814	0.39109	7071.52	413642		58699.8	65226.7	0.899936	0.68303	16152.9	25482.6
	C04780	[FA oxo(5:1/5:0/8:0)] (1S,2S)-3-oxo-2-(2'Z-pentenyl)-cyclopentaneoctanoic acid	9718.62	4724.18	2.05721	0.213149	4442.28	5577.49		3743.47	2020.42	1.85281	0.596797	4656.09	4040.84
	C14767	[FA hydroxy(18:2)] 9S-hydroxy-10E,12Z-octadecadienoic acid	8889.74	6523.3	1.36277	0.405862	2900.32	4359.95		3587.28	5555.11	0.645763	0.534581	4165.68	4283.85
	C13838	[FA methyl(18:0)] 11R,12S-methylene-octadecanoic acid	6987.9	12742.5	0.548394	0.106345	3001.75	4997.64		8561.74	12002.4	0.713333	0.00776535	1243.49	437.317
	C00170	5'-Methylthioadenosine	1.0823e+06	46329.4	23.3611	0.234869	1.39776e+06	21220.7		52890	50531.5	1.04667	0.827509	17733	10294.8
	0	Phenethylamineglucuronide	2809.41	3294.1	0.852861	0.0535086	315.264	243.441		3463.48	3517.89	0.984534	0.899054	468.155	671.115
	C13815	Tetrapentylammonium	1520.79	4094.42	0.371431	0.240716	1995.36	3304.92		7031.86	2157.64	3.25905	0.333194	8340.72	2506.66
	C00869	2-Oxooctadecanoic acid	48332.5	47904.9	1.00893	0.980291	18086.5	27596.2		24183.7	24538.2	0.985553	0.968813	14532.6	9335.77
	C16512	[FA (16:2)] N-hexadecyl-ethanolamine	26339.2	42157.8	0.624778	0.0314441	8724.17	6972.8		44469.2	48785.4	0.911526	0.706043	20170.3	6267.79
	C02934	[SP] 3-dehydrosphinganine	20889.1	35131.2	0.594603	0.0614709	1758.46	9899.28		14728.6	25869.2	0.569349	0.179455	12560.6	5943.23
	C10394	Pseudopurpurin	4379.4	4063.28	1.0778	0.498076	662.125	573.349		4102.83	3777.63	1.08609	0.524882	821.479	475.82
	C00777	[PR] Tretinoin/All-Trans Retinoic Acid	6270.16	8425.39	0.744198	0.571773	4227.76	5792.98		15348.6	15403.4	0.996438	0.99354	11084.7	6562.27
	C03045	[FA hydroxy(18:0)] 2S-hydroxy-octadecanoic acid	57348.6	24956.1	2.29798	0.437602	72246.7	9910.62		13954.3	20279	0.688115	0.0622773	2018.37	4560.61
	0	Leu-Leu-Gly	8059.93	5684.47	1.41789	0.227862	2265.47	2701.37		3808.33	2709.41	1.40559	0.0758164	817.569	580.986
	C00836	Sphinganine	4774.97	12412.2	0.384699	0.0112639	3314.5	2266.1		10447.5	10891.6	0.959224	0.862982	4159.95	2569.01
	0	Glu-Phe-Phe-Tyr	1911.28	2943.18	0.649392	0.600601	2634.19	2648.93		2713.01	4194.19	0.646849	0.44675	3191.71	1535.95
	C06428	[FA (20:5)] 5Z,8Z,11Z,14Z,17Z-eicosapentaenoic acid	36936.2	31394.7	1.17651	0.682216	15797.6	20270.1		25844.7	21281.5	1.21442	0.784763	29670.6	8906.08
	0	Glu-Arg	8591.05	6127.44	1.40206	0.166721	2610.33	1544.19		3155.11	2932.82	1.0758	0.768703	1375.84	154.15
	C12270	N-Acetyl-aspartyl-glutamate	2.62125e+06	2.57762e+06	1.01693	0.970297	1.89041e+06	1.18422e+06		1202968	643206	1.87027	0.170036	468976	541277
	C00219	[FA (20:4)] 5Z,8Z,11Z,14Z-eicosatetraenoic acid	8353738	1.28664e+07	0.649269	0.0743272	2.39225e+06	3.32539e+06		1.16822e+07	1.32735e+07	0.88012	0.339748	2.4576e+06	1.79806e+06
	C00127	Glutathione disulfide	433404	448042	0.967329	0.933699	228928	247881		227784	153172	1.48711	0.107251	66610.1	21408.3
	C16522	Icosatrienoic acid	47175.7	125382	0.376254	0.010238	14337.2	32020.5		65382.4	126893	0.515257	0.0100408	19855.8	25577.9
	C00051	Glutathione	5.12139e+06	5.01637e+06	1.02094	0.608212	347176	151956		5.60908e+06	4.6629e+06	1.20292	0.258252	984089	1.14751e+06
	C00051	Glutathione	25661.9	22946.5	1.11834	0.504364	6373.57	4075.81		20418.6	18254.6	1.11855	0.423859	3543.55	3590.49
	C12392	Stealthin C	2.85005e+06	2.78714e+06	1.02257	0.800027	185731	426901		2.55801e+06	1.54137e+06	1.65957	0.186185	595950	1.1593e+06
	0	[Fv Methyl(9:1)] 3',4'-Methylenedioxy-[2'',3'':7,8]furanoflavanone	4063.68	5573.18	0.729149	0.430408	1104.5	3230.85		2142.95	1584.54	1.35241	0.622986	1823.78	1103.48
	C16525	Icosadienoic acid	13394.4	28464.4	0.470568	0.0287074	5731.03	8349.85		21751.2	35564	0.611608	0.00377577	4474.53	2333.78
	C00270	N-Acetylneuraminate	481869	414356	1.16293	0.274168	64668.1	90279.9		398366	309929	1.28535	0.202378	107241	44716.2
	0	desferrioxamine G1	2500.34	2306.71	1.08394	0.802838	1369.51	453.468		2473.97	2250	1.09954	0.633324	563.412	688.816
	0	[Fv] Castillene B	4881.88	3854.64	1.26649	0.317622	1249.85	1408.12		2524.1	2116.83	1.1924	0.548941	1152.21	472.761
	0	[Fv] Ovalitenin B	5158.74	4785.55	1.07798	0.711227	923.895	1657.1		3850.39	2865.82	1.34356	0.283177	1494.7	423.87
	C16526	[FA (20:0)] 11Z-eicosenoic acid	59834	123208	0.485636	0.0593164	21877.5	44918		83160.8	144609	0.575072	0.00419573	17390.5	4563.49
	0	N2-N2-Dimethylguanosine	14435.4	14075.2	1.02559	0.921917	4136.7	5672.05		10887.6	9309.56	1.16951	0.480972	3605.16	2007.03
	0	[FA oxo(19:0)] 10-oxo-nonadecanoic acid	27843.1	35887.3	0.775849	0.222608	4771.29	10211.3		35634.4	40512.4	0.879594	0.568376	12330.8	10420.9
	C06425	[FA (20:0)] eicosanoic acid	11920.5	26734.6	0.445882	0.205068	7360.28	18123.2		17067.9	30102.9	0.566983	0.00154773	2696.19	3621.45
	C11866	[PR] 2,3-Didehydrogibberellin A10	13500.1	13651.9	0.988874	0.90852	1894.38	1682.07		14224.1	13342.3	1.06609	0.658722	3430.63	1384.79
	0	oxindole-3-acetyl-aspartate-N-beta-glucosyl-beta-1,4-glucose	16146.2	17828	0.905664	0.261179	1781.55	2038.19		5586.14	6276.37	0.890028	0.891877	6465.83	7270.13
	0	Cys-Gly-His	4052.9	3725.82	1.08779	0.372519	314.66	583.24		3760.22	3062.07	1.228	0.274823	964.985	608.074
	C14717	[FA oxo(4:0)] 11-oxo-5Z,9,12E,14E-prostatetraenoic acid	7904.41	2461.51	3.21121	0.0241167	2648.95	481.684		8439.39	2783.49	3.03195	0.0959473	4762.46	903.581
	C00909	Leukotriene A4	2042.02	1748.3	1.168	0.724547	1191.42	1051.87		2498.66	2034.37	1.22823	0.589958	1484.16	541.476
	C04742	[FA hydroxy(20:4)] 15S-hydroxy-5Z,8Z,11Z,13E-eicosatetraenoic acid	11856.9	12006.6	0.987534	0.925738	1137.92	2792.72		10419.4	10346.3	1.00707	0.978152	4734.8	1582.14
	0	beta-Citryl-L-glutamic acid	92249.3	78474.9	1.17553	0.47169	29775	19298.7		61895.9	51381	1.20465	0.409744	21154.3	8625.12
	C04544	gamma-L-Glutamyl-L-cysteinyl-beta-alanine	9197.18	7801.63	1.17888	0.602249	2805.99	4182.3		4324.88	3440.34	1.25711	0.363086	1613.49	562.306
	0	[FA (18:3)] N-(6Z,9Z,12Z-octadecatrienoyl)-ethanolamine	118913	124913	0.95197	0.883282	57068.9	53642.9		156194	100947	1.54729	0.555298	165967	24132.2
	C00055	CMP	29167.6	23702.5	1.23057	0.116046	4911.43	2974.84		19481.1	14490.4	1.34442	0.0408793	3079.13	2036.58
	C00105	UMP	193925	87401.3	2.21879	0.00599872	38903.5	20654.7		133651	51223.2	2.60918	0.0826087	64892.6	11544.6
	C00961	Sterigmatocystin	2598.64	2030.74	1.27966	0.271211	724.504	588.651		1976.01	1839.01	1.0745	0.725869	638.992	366.744
	C05547	Procollagen 5-(D-galactosyloxy)-L-lysine	2362.66	2110.52	1.11947	0.67507	727.73	881.423		1417.2	1089.3	1.30101	0.223897	371.133	307.021
	0	[FA (18:0)] N-(9Z-octadecenoyl)-ethanolamine	9960.2	19434.2	0.512508	0.018099	2697.01	4661.82		6992.25	18075	0.386846	0.0732796	8335.22	1858.25
	0	di-n-Undecylamine	187144	425175	0.440157	0.249518	224204	295072		1.24406e+06	541342	2.29811	0.460086	1.65501e+06	239091
	C09976	Uncinatone	11215.7	11329.5	0.989958	0.948249	2639.81	2070.19		9796.91	9517.13	1.0294	0.819059	1899.22	1350.25
	C13914	N,N-Dimethylsphing-4-enine	638.921	2563.59	0.249229	0.0261471	796.211	1014.11		1370.95	3770.27	0.363622	0.000536711	342.84	527.094
	C06429	Docosahexaenoicacid	938786	2.07505e+06	0.452416	0.040388	230638	692628		1.07015e+06	1.88683e+06	0.567168	0.00452349	284560	215179
	C00575	3',5'-Cyclic AMP	56482.3	35814.2	1.57709	0.043202	10409.7	12244.6		63319.4	32200.8	1.96639	0.11311	28219.2	4713.95
	C11896	Taxa-4(20),11(12)-dien-5alpha-yl acetate	50340.5	151177	0.33299	0.0210185	17351.1	49535		88637.8	202722	0.437239	0.00145741	25561.3	31035.9
	C00360	dAMP	7903.47	6460.5	1.22335	0.493002	2399.92	3121.85		4087.11	4033.33	1.01333	0.947786	1083.71	1143.23
	C00003	NAD+	518046	361961	1.43122	0.0775179	97998.6	108811		356413	272003	1.31033	0.153917	67071	78337.7
	C16527	[FA (22:4)] 7Z,10Z,13Z,16Z-docosatetraenoic acid	150433	423488	0.355225	0.0226309	53514.6	138836		262580	476722	0.550804	0.00533303	68065.2	73646.5
	C01225	sn-glycero-3-Phospho-1-inositol	27545.5	74743.2	0.368535	0.00629384	5351.35	15885.1		22458.2	21853.2	1.02769	0.958535	3886.51	21192.2
	C05953	Prostaglandin A2	27931.7	16291.7	1.71447	0.182711	13285.1	6045.42		13029.7	7404.79	1.75963	0.405319	10984.2	5345.19
	C00354	D-Fructose 1,6-bisphosphate	24828.6	7767.24	3.19658	0.137294	17024.1	6711.48		16965.6	1339.45	12.6661	0.126829	14900.4	437.863
	0	versicolorin B	22148.6	18184.4	1.218	0.600913	11984.6	7668.2		37836.5	27888.7	1.3567	0.0807627	7703.63	4971.26
	0	[FA oxo(21:0)] 20-oxo-heneicosanoic acid	17041.8	22349.4	0.762517	0.311398	6144.31	7346.39		27714.3	19151.8	1.44709	0.265232	12147.6	5443.84
	0	[FA oxo(21:0)] 2-oxo-heneicosanoic acid	18668.8	33040.7	0.565026	0.214473	8795.83	17760		13388.7	16813.1	0.796325	0.303336	3073.22	5107.52
	0	sinapoyltyramine	3268.27	2539.75	1.28684	0.290268	1046.82	651.601		2317.15	1354.38	1.71086	0.339305	1696.24	160.289
	0	1,2-dioctanoyl-1-amino-2,3-propanediol	333433	293875	1.13461	0.330637	30982.3	65176.9		221301	227213	0.973977	0.873301	44922.1	54909.6
	0	1,2-dioctanoyl-1-amino-2,3-propanediol	11108.8	6053.8	1.83501	0.135323	2066.26	5003.78		5806.47	3098.89	1.87372	0.385763	4484	3632.65
	C01081	Thiamin monophosphate	38697	27870.8	1.38844	0.389918	18723.8	13707.9		15234.3	9694.78	1.57139	0.18382	6107.16	3796.1
	0	Asp-Asp-Pro	28769.2	3264.92	8.8116	0.000602968	5044.78	2330.35		17498.6	694.036	25.2128	0.00162573	3891.33	1388.07
	0	[FA (20:5)] N-(5Z,8Z,11Z,14Z,17Z-eicosapentaenoyl)-ethanolamine	272877	330394	0.825916	0.458758	131604	45790.3		174801	194789	0.897388	0.83963	174183	59932.3
	0	Leu-Lys-Ser	9035.23	8740.43	1.03373	0.920854	3625.05	4375.71		5613.35	4330.41	1.29626	0.47254	2890.87	1551.95
	C01367	3'-AMP	1.02346e+07	9045331	1.13148	0.211175	1.31745e+06	1.05883e+06		8.70988e+06	7.42764e+06	1.17263	0.211999	1.28233e+06	1.31404e+06
	0	dXMP	495746	520835	0.951829	0.811834	134435	150227		368304	299620	1.22924	0.403727	129643	75873.3
	C01897	Camptothecin	44800.3	42639.3	1.05068	0.731874	10201.9	6159.59		36838.6	33982.3	1.08405	0.593666	5801.14	8242.17
	C00584	[FA oxo,hydroxy(2:0)] 9-oxo-11R,15S-dihydroxy-5Z,13E-prostadienoic acid	12469.1	9577.13	1.30196	0.331507	4677.46	2575.86		8194.93	7665.8	1.06903	0.761726	2334.15	2381.43
	C00639	[FA trihydroxy(2:0)] 9S,11R,15S-trihydroxy-5Z,13E-prostadienoic acid	6635.94	3947.59	1.68101	0.245836	3636.42	1619.68		4952.84	2331.83	2.12402	0.260906	3775.29	877.209
	0	Leu-Lys-Pro	5791.39	5602.25	1.03376	0.891552	1655.35	2074.66		4849.65	3340.74	1.45167	0.199997	1843.35	218.027
	0	Asp-Ser-His	44692.6	42393	1.05424	0.917424	24659.1	34434.9		17696.4	12531.4	1.41216	0.557145	15576.1	2473.02
	C01134	Pantetheine 4'-phosphate	11777.5	24998.4	0.471131	0.00259943	3954.28	3553.14		10529.8	18875.5	0.557855	0.1144	3653.4	7621.24
	C15331	17beta-Hydroxy-6beta-methyl-5alpha-androstan-3-one propionate	46403.5	73759.9	0.629116	0.447432	50134.3	44846.3		115816	117946	0.981941	0.952836	61849.9	27920.6
	0	[FA (12:0)] 12-[3]-ladderane-dodecanoic acid	5264.59	16583.3	0.317463	0.0532511	3390.37	7716.34		13253.9	28411.4	0.466498	0.00832768	3420.71	6067.51
	C06327	Chelirubine	13290.4	6661.66	1.99505	0.261435	9314.69	4184.26		7047.45	5913.2	1.19182	0.651979	2065.34	4212.28
	C00144	GMP	552880	568071	0.973259	0.902079	154627	178993		370086	301406	1.22787	0.371706	120625	70139.6
	0	Glu-Asp-Thr	15908.1	18081.2	0.879814	0.751243	7633.23	10566.6		7771.02	6769.8	1.14789	0.574968	3004.37	1354.22
	0	[FA (16:0)] N-hexadecanoyl-taurine	6990.55	1495.51	4.67437	0.0259693	1786.18	2991.01		4597.53	1700.63	2.70342	0.399505	5309.72	3401.26
	0	2-(acetylamino)-1-5-anhydro-2-deoxy-3-O-b-D-galactopyranosyl-D-arabino-Hex-1-enitol	236244	469353	0.503339	0.0920254	177895	147814		546876	535253	1.02171	0.949804	280803	214198
	0	Pro-Pro-Arg	2900.63	2170.71	1.33626	0.30457	1005.97	816.257		1624.38	1100.93	1.47546	0.191572	617.657	243.425
	0	[ST] (5Z,7E)-9,10-seco-5,7,10(19)-cholestatriene	174687	182641	0.956451	0.921984	46940.2	144180		183905	95064.5	1.93453	0.353677	161065	34433.7
	0	cis-5-Tetradecenoylcarnitine	382766	328052	1.16678	0.210744	26322.9	68148.3		240383	227873	1.0549	0.7754	77050.7	26662.9
	C05963	Thromboxane B2	2756.59	2262.54	1.21836	0.549206	1273.63	876.062		1919.39	1430.6	1.34167	0.286271	714.563	382.662
	0	2-monooleoylglycerol	53534.9	58848.5	0.909708	0.652963	16817.6	14876.2		58835	79565.7	0.739452	0.500687	32928.8	47076.5
	0	[FA hydroxy(23:0)] 2-hydroxy-tricosanoic acid	5117.05	9181.67	0.557311	0.228565	4819.86	3585.52		8316.52	10137.5	0.82037	0.279754	2167.21	2168.59
	0	Tetradecanoylcarnitine	887002	879092	1.009	0.941924	58174.1	193862		628535	634844	0.990062	0.964073	240357	109220
	0	Leu-Lys-Asp	31998.4	29088.7	1.10003	0.668596	10554.4	7344.04		20570.9	16989.7	1.21079	0.258251	4748.57	3022.34
	C00255	Riboflavin	8428.59	23837.1	0.353591	0.0322431	1761.97	8399.98		15933.1	19687.8	0.809285	0.625138	5497.07	13110.8
	C12198	6-(2-Hydroxyethyl)-5,6-dihydrosanguinarine	6441.18	4271.17	1.50806	0.644638	7824.16	3996.28		10715.6	7468.33	1.4348	0.584081	8965.61	6676.92
	C15723	Nostocyclopeptide A1	10926.1	9324.14	1.1718	0.466568	3539.52	1958.01		9821.2	10633	0.923654	0.788602	1185.27	5455.25
	C13856	2-Arachidonoylglycerol	33318.9	19148.7	1.74001	0.0942533	11610.3	7520.09		23597.5	14524.9	1.62462	0.417398	17750	10158.6
	C01310	4-Deoxy-beta-D-gluc-4-enuronosyl-(1,3)-N-acetyl-D-galactosamine	8550.26	8044.95	1.06281	0.77735	2368.17	2462.28		4578.72	3349.02	1.36718	0.287614	1797.51	983.792
	C06124	[SP] Sphing-4-enine-1-phosphate	86395.1	73628.7	1.17339	0.458099	25126.6	19969.7		63788.5	59412.5	1.07365	0.792286	28354.1	12997.2
	C06124	[SP] Sphing-4-enine-1-phosphate	160696	169750	0.946661	0.826863	55538.5	56544.1		117354	99110.4	1.18408	0.560139	53803.1	19360.2
	C01120	[SP] Sphinganine-1-phosphate	9773.25	7465.62	1.3091	0.408769	4350.69	2704.01		6979.74	6360.69	1.09733	0.772198	3736.52	1378.96
	0	[FA hydroxy(24:0)] 2-hydroxy-15-tetracosenoic acid	11825.2	20408.5	0.579427	0.335443	12122.1	11021.6		14362.8	21090.8	0.680996	0.0237281	3019.54	3284.83
	0	Succinyladenosine	78233.1	78443.9	0.997313	0.971971	3087.48	10741.4		85022.2	54633.1	1.55624	0.252734	41275.3	20924.9
	C00021	S-Adenosyl-L-homocysteine	113609	167535	0.678123	0.124236	35502.7	47817.6		96215.8	159954	0.601521	0.0319334	16246.4	36622.3
	C05437	[ST (2:0)] 5alpha-cholesta-8,24-dien-3beta-ol	20988.9	23362.5	0.8984	0.839464	16003.3	15731.1		22281.9	26550.7	0.839222	0.718394	19091.8	11637.2
	0	[FA hydroxy(24:0)] 2-hydroxy-tetracosanoic acid	17529	32140.6	0.545385	0.300461	20540.9	15266.6		32496.7	43244.8	0.751458	0.0986526	7088.68	8351.91
	C10547	Burseran	0	0	#DIV/0!	#DIV/0!	0	0		0	0	#DIV/0!	#DIV/0!	0	0
	C14663	Testosterone isocaproate	17120.2	47073.7	0.36369	0.219038	22429.2	36269.8		88625.3	110157	0.804536	0.61401	71002.2	35675.5
	0	[ST (2:0)] (5Z,7E)-(1S,3R)-21-nor-20-oxa-9,10-seco-5,7,10(19)-cholestatriene-1,3-diol	8520.52	13522.7	0.630089	0.526233	12128.2	8419.68		26037.5	28275.8	0.92084	0.808554	16162.8	6002.78
	C02528	[ST hydrox] 3alpha,7alpha-Dihydroxy-5beta-cholan-24-oic Acid	9970.55	3568.16	2.79431	0.0424941	3053.71	3857.77		7033.71	2194.15	3.20566	0.0458886	3024.11	2268.56
	0	9,12-Hexadecadienoylcarnitine	25524.8	19025.7	1.34159	0.254662	8195.8	6129.81		20091.8	16595.2	1.2107	0.502541	8762.72	3691.69
	0	[FA methyl(5:1/5:2/8:0)] methyl 8-[3,5-epidioxy-2-(3-hydroperoxy-1-pentenyl)-cyclopentyl]-octanoate	1642.03	30941.8	0.0530682	0.330502	1784.5	50573.8		65744	84601.5	0.777102	0.710065	49989	81694.8
	0	trans-Hexadec-2-enoylcarnitine	628010	643465	0.975981	0.881851	119653	158638		446014	429877	1.03754	0.860647	162992	52724.6
	C00019	S-Adenosyl-L-methionine	236987	138900	1.70617	0.531856	260327	125463		253082	430719	0.58758	0.110471	68219	160519
	C02990	[FA] O-Palmitoyl-R-carnitine	259435	293844	0.882901	0.768606	72714.4	205045		147067	128361	1.14573	0.655588	61687.8	50301
	C02990	[FA] O-Palmitoyl-R-carnitine	986651	933576	1.05685	0.779725	282161	226949		728585	712903	1.022	0.938644	344602	171706
	C00015	UDP	35778.4	24465.1	1.46243	0.00931689	4555.61	2162.43		29181	17035.4	1.71296	0.0417078	7622.04	3441.52
	0	Geranylgeranylcysteine	3292.49	2309.48	1.42564	0.52276	2210.95	1865.3		3159.88	6959.2	0.454058	0.19198	2527.55	4328.91
	C01192	Palmitoylglycerone phosphate	2610.28	4100.2	0.636624	0.0626457	287.129	1058.58		2268.86	3437.56	0.660019	0.0188044	569.426	430.777
	C00695	Cholate	10446.7	4150.26	2.51711	0.16937	6333.17	4874.23		7754.76	2278.59	3.40331	0.0887901	4440.42	2639.58
	0	1-20:0-2-18:1-phosphatidylserine	4309.58	4738.47	0.909487	0.750146	2019.79	1582.3		3458.94	4975.97	0.695129	0.228652	911.565	1956.59
	C00416	[GP (16:0)] 1-hexadecanoyl-2-sn-glycero-3-phosphate	164050	201052	0.815959	0.150507	22775.3	37151.8		127192	143705	0.885092	0.497553	39344	21702.9
	0	[FA (20:4)] N-(5Z,8Z,11Z,14Z-eicosatetraenoyl)-taurine	12324.3	22724.6	0.542335	0.0102554	2721.44	4415.77		19573.7	19436.9	1.00704	0.952932	4030.25	1655.26
	C10658	Magnoshinin	795347	101966	7.8001	0.410043	1.4499e+06	129690		74092.1	50312	1.47265	0.460913	37331.5	47191.9
	C01673	[ST (3:0)] (5Z,7E)-(1S,3R)-9,10-seco-5,7,10(19)-cholestatriene-1,3,25-triol	8785.63	11616.7	0.756293	0.503785	5896.42	5345.98		11990.9	16666.7	0.719456	0.0534635	3195.99	1508.59
	C15180	17beta-Hydroxy-4-mercaptoandrost-4-en-3-one 4-acetate 17-propionate	8263.35	17609.7	0.469249	0.388036	4053.19	18384.8		2952.79	8088.89	0.365043	0.179926	5905.59	908.528
	0	CPA(18:1(11Z)/0:0)	12442.5	13644.2	0.911924	0.642302	4237.74	2350.87		11645.4	11998.4	0.970577	0.916238	5744.49	2649
	C07874	1,4-Bis(2-ethylhexyl) sulfosuccinate	13482.4	19971.9	0.675068	0.536715	10103.5	16746.3		12920.2	15307.7	0.84403	0.359139	4103.02	2296.98
	0	Linoelaidylcarnitine	52782.7	39067.7	1.35106	0.349463	24064.8	9324.99		50033.7	37816.8	1.32305	0.185306	13983.5	6739.85
	0	Elaidiccarnitine	780299	743584	1.04938	0.828821	237091	222411		553893	522824	1.05943	0.79165	200583	92257.9
	0	Asp-Cys-Cys-Ser	9771.82	6825.32	1.4317	0.67744	11976.4	5585.13		1365.57	625.676	2.18256	0.502058	1866.27	726.139
	C00008	ADP	300628	141586	2.12329	0.0304206	89587.6	37476.1		179981	73667.2	2.44317	0.0830844	85076.4	26734.3
	0	Stearoylcarnitine	228952	168374	1.35979	0.377754	109589	58247.3		205994	127920	1.61033	0.221729	101364	22808.3
	C03910	(24R,24'R)-Fucosterol epoxide	13496.7	17769.6	0.759541	0.656305	12912.3	12911.6		19649	34413.2	0.570973	0.152952	4736.76	15576.9
	C00416	LPA(0:0/18:1(9Z))	72606.6	106630	0.680921	0.0477586	16942.1	21160.2		57783.8	87529.3	0.660166	0.00804147	11887.6	8300.34
	0	[PE (16:1)] 1-(1Z-hexadecenyl)-sn-glycero-3-phosphoethanolamine	30163.7	34209.5	0.881735	0.595296	9424.95	10906		29865.2	37779.8	0.790506	0.117428	6324.8	5909.76
	C00416	[GP (18:0)] 1-octadecanoyl-2-sn-glycero-3-phosphate	30560.4	31407.3	0.973037	0.881691	7121.63	8248.38		24512.2	24718.4	0.991661	0.974865	11584.2	3936.98
	0	[PC methyl(12:2)] 1-dodecyl-2-methyl-sn-glycero-3-phosphocholine	2300.3	2716.71	0.846723	0.473406	631.32	878.363		2197.06	2327.61	0.943912	0.756896	695.979	385.136
	C00035	GDP	49478	44813.6	1.10409	0.742783	17192.6	20940.1		27509.8	15152.5	1.81552	0.296516	19442.8	4891.95
	0	12-Hydroxy-12-octadecanoylcarnitine	21118.4	11238.2	1.87916	0.110048	6462.6	8205.62		17167.7	11352.2	1.51229	0.203706	7182.25	1189.86
	0	Trp-Cys-His	4959.97	4878.63	1.01667	0.895495	573.584	1024.19		5767.55	5478.45	1.05277	0.751251	1384.39	1047.77
	C15792	3-Dehydroteasterone	6584.81	20350.5	0.32357	0.258674	10132.6	18821.2		41914.4	75792.6	0.553014	0.247072	42961.3	29497.3
	0	[PE (16:0)] 1-hexadecanoyl-sn-glycero-3-phosphoethanolamine	71561.8	78929.9	0.906651	0.574632	5730.62	23062.5		62276.7	77746.3	0.801024	0.26537	20064	14870.4
	0	[GP (20:4)] 1-(5Z,8Z,11Z,14Z-eicosatetraenoyl)-sn-glycero-3-phosphate	7867.93	15465.6	0.508737	0.0119801	1463.64	3254.61		7901.77	14557.5	0.542799	0.00044406	762.399	1342.13
	C12333	Militarinone A	71963	7584.01	9.48878	0.402787	132262	12367.5		2029.47	4085.77	0.496716	0.673527	4058.93	8171.54
	C01747	Psychosine	4443.72	3840.64	1.15703	0.410043	767.725	1110.22		3380.15	2849.27	1.18632	0.601855	1806	358.527
	0	[PC (15:1)] 1-(1Z-pentadecenyl)-sn-glycero-3-phosphocholine	28545.2	32204.3	0.886379	0.707194	12089.4	14073.7		28276.9	33908.1	0.833926	0.0744073	4266.72	986.502
	0	Cholesterolsulfate	9653.53	13411.8	0.71978	0.441286	7218.04	5498.12		12429.6	15172.6	0.819213	0.229966	2010.16	3451.38
	C04230	[PC (14:0)] 1-tetradecanoyl-sn-glycero-3-phosphocholine	74305.2	81592.8	0.910684	0.330275	4793.18	12211.8		58038.7	79938.7	0.726041	0.117107	20109.1	1786.55
	0	Asn-Met-Cys-Cys	34814.8	22821.1	1.52555	0.286989	17819.3	8522.59		20832.3	17320.3	1.20277	0.305195	4731.62	4090.26
	0	Asp-Cys-Cys-His	289434	223740	1.29362	0.338965	104293	68508.8		214302	203168	1.0548	0.611423	35139.3	21307.1
	0	[PE (18:1)] 1-(9Z-octadecenoyl)-sn-glycero-3-phosphoethanolamine	125957	220320	0.571701	0.0284266	34100.3	52447.2		147092	235857	0.623651	0.0511604	58535.7	17150
	C04230	[PC (16:1)] 1-(1Z-hexadecenyl)-sn-glycero-3-phosphocholine	81307.8	69369.7	1.17209	0.165996	7168.92	12709.8		48464.2	48212.7	1.00522	0.987612	28825	9131.22
	C04230	[PC (15:0)] 1-pentadecanoyl-sn-glycero-3-phosphocholine	104622	116272	0.899804	0.617413	30793.1	31778.2		112656	116265	0.968964	0.880116	42294.8	14364.2
	C13903	[PC (16:2)] 1-hexadecyl-sn-glycero-3-phosphocholine	247767	217639	1.13843	0.126932	27909.2	17681.6		121748	126799	0.960167	0.901751	70511	30837.8
	0	2-16:1-lysoPG	14592	12501.8	1.16719	0.298329	3259.08	1200.31		7707.74	6720.12	1.14696	0.701864	4469.2	1723.1
	C00626	PIP(16:0/22:4(10Z,13Z,16Z,19Z))	10188.8	5312.56	1.91787	0.275177	7104.19	3100.81		23564.4	5002.49	4.71055	0.213683	23595.5	1365.33
	0	[PG (16:0)] 1-hexadecanoyl-sn-glycero-3-phospho-(1'-sn-glycerol)	39613.6	31899.5	1.24183	0.233964	8555.84	7910.04		24100.6	22024.9	1.09424	0.739679	11000.2	3598.39
	C00307	CDP-choline	100735	91873.5	1.09645	0.294732	6348.28	13428		95530.3	79244.3	1.20552	0.0591841	7216.03	11352.2
	0	[PC (16:1)] 1-(9Z-hexadecenoyl)-sn-glycero-3-phosphocholine	259265	347246	0.746633	0.0510416	20051.6	58458.3		196213	319306	0.614498	0.0290725	68924.5	32523.5
	C04230	[PC (16:0)] 1-hexadecanoyl-sn-glycero-3-phosphocholine	13300000	13850000	0.960289	0.437203	547723	1.1619e+06		8.96025e+06	11064488	0.809821	0.405571	4.07354e+06	2.11479e+06
	0	[PS (16:0)] 1-hexadecanoyl-sn-glycero-3-phosphoserine	4361.26	5518.72	0.790266	0.0573427	709.714	684.93		4907.45	4290.35	1.14383	0.583268	1770.75	1146.67
	0	[PE (20:4)] 1-(5Z,8Z,11Z,14Z-eicosatetraenoyl)-sn-glycero-3-phosphoethanolamine	129142	382245	0.33785	0.00833139	39944.1	96406.5		197316	449190	0.43927	0.000533842	53600.9	31534.9
	C00002	ATP	12986.7	6578.49	1.97411	0.134602	6345.72	2257.83		13776.6	5537.02	2.4881	0.182012	9520.36	2898.45
	0	[PC (17:0)] 1-(10Z-heptadecenoyl)-sn-glycero-3-phosphocholine	26971.7	31279.3	0.862286	0.406611	5905.21	7584.45		16952.5	21987.1	0.771017	0.139847	4804.18	3239.86
	0	[PC (18:1)] 1-(11Z-octadecenyl)-sn-glycero-3-phosphocholine	133861	123198	1.08656	0.681596	42294.7	24543.3		78243.6	84105	0.930307	0.733776	30742.7	7924.65
	C04230	LysoPC(17:0)	88777.6	75494.8	1.17594	0.0213484	5898.39	6237.15		59842.8	51440.9	1.16333	0.666053	34035.4	11351.5
	C04317	LysoPC(O-18:0)	18335.5	20287.1	0.903803	0.667456	5326.13	6777.31		11291.5	6644.88	1.69927	0.440752	8232.18	7676.52
	0	[PG (18:1)] 1-(9E-octadecenoyl)-sn-glycero-3-phospho-(1'-sn-glycerol)	128484	81714.8	1.57235	0.0201504	23535.9	16138.4		61422.6	54541.5	1.12616	0.607763	23613.8	6132.46
	C03916	1-Oleoylglycerophosphocholine	5.45121e+06	7.19236e+06	0.757918	0.00685846	657705	533552		4227907	5.81438e+06	0.727146	0.0575931	1.11124e+06	586482
	C00044	GTP	31226.5	17647.4	1.76946	0.202952	15425.4	10583.5		20031.1	6349.76	3.15462	0.185895	16023.7	2519.66
	0	[PS (18:1)] 1-(9Z-octadecenoyl)-sn-glycero-3-phosphoserine	58469.4	70914.1	0.824509	0.283381	18392	8521.59		52926.9	58714.5	0.901428	0.573668	16130.9	10567.9
	0	[PC (18:0)] 1-octadecanoyl-sn-glycero-3-phosphocholine	3.59389e+06	3.16168e+06	1.1367	0.168265	444104	313003		2.58095e+06	2.26089e+06	1.14156	0.709649	1.53845e+06	345061
	0	LysoPE(0:0/22:6(4Z,7Z,10Z,13Z,16Z,19Z))	264604	767857	0.344601	0.00649457	79930.3	181096		307299	637758	0.481842	0.00456301	99595.6	31361.7
	0	[PS (18:0)] 1-octadecanoyl-sn-glycero-3-phosphoserine	82233.9	87571.5	0.939049	0.814146	34918	25580.6		122279	113051	1.08163	0.728323	40396.1	30330.1
	C02249	Arachidonyl-CoA	5594.13	6579.74	0.850205	0.649076	3687.85	1602.25		8677.57	5166.11	1.67971	0.0453205	2270.69	1142.08
	0	LysoPE(0:0/22:5(4Z,7Z,10Z,13Z,16Z))	0	25485.5	0	0.00803684	0	8075.46		14931.6	39438	0.378609	0.000331967	4028.94	1729.32
	0	LysoPE(0:0/22:4(7Z,10Z,13Z,16Z))	24150.4	58172.9	0.415149	0.0450527	13825.5	21723.2		58777.5	91473	0.642566	0.0374159	18606.6	15758.8
	C00760	1-4-beta-D-Glucan	61682.7	91333.3	0.675358	0.484583	53904.8	58562.8		22734.1	22647.8	1.00381	0.991607	13559.1	7673.06
	0	Cys-Met-Phe-His	220328	129046	1.70736	0.21704	107795	73142.3		109675	84370.7	1.29992	0.315287	37016.2	26975.6
	C13050	Cyclic ADP-ribose	124985	87090.6	1.43512	0.0624984	21448.7	25094.5		93395.8	84005.9	1.11178	0.6368	20459.7	31380.3
	0	[PS (20:4)] 1-(5Z,8Z,11Z,14Z-eicosatetraenoyl)-sn-glycero-3-phosphoserine	8584.96	13330.3	0.644021	0.0576807	3311.8	1899.7		9033.4	12114.3	0.745679	0.032454	1744.25	1294.49
	C04230	[PC (20:0)] 1-eicosanoyl-sn-glycero-3-phosphocholine	26377.2	23536.8	1.12068	0.580106	8366.24	4637.38		13060	12017.5	1.08675	0.870006	11418.5	3103.76
	0	DG(14:1(9Z)/18:4(6Z,9Z,12Z,15Z)/0:0)	57292.7	90971.9	0.629785	0.405931	42074.9	61639.5		90893	55810	1.62861	0.442594	79222.6	10547.8
	0	Ganglioside GM3 (d18:0/14:0)	59370.1	91825.5	0.646554	0.572607	42626.7	97078.9		53513	53894.1	0.992929	0.986162	28219.3	31298.8
	C00195	[SP (18:0)] N-(9Z-octadecenoyl)-sphing-4-enine	4195.05	8878.76	0.472481	0.39831	6777.54	7742.24		25029.8	21639.6	1.15667	0.821345	27389	3408.78
	C04230	LysoPC(22:5(4Z,7Z,10Z,13Z,16Z))	30308.9	98261.3	0.308452	0.00663295	5798.89	22183		46337.5	110891	0.417866	0.00394354	9936	20728.7
	0	[PI (16:0)] 1-hexadecanoyl-sn-glycero-3-phospho-(1'-myo-inositol)	86138	137869	0.624779	0.201455	40312.8	58466.8		55187.1	52452.5	1.05214	0.918919	48282.1	12776.3
	0	[PI (18:0)] 1-octadecanoyl-sn-glycero-3-phospho-(1'-myo-inositol)	173257	297333	0.582703	0.0922939	81668.2	92825.5		160412	185655	0.864033	0.715308	119250	48852.1
	0	[PI (20:4)] 1-(5Z,8Z,11Z,14Z-eicosatetraenoyl)-sn-glycero-3-phospho-(1'-myo-inositol)	411109	710354	0.578739	0.0578331	122114	208731		309166	366087	0.844515	0.591111	183132	64147.7
	0	[SP (18:0)] N-(octadecanoyl)-sphing-4-enine-1-phosphate	10281.2	24876.8	0.413283	0.0444724	7670.46	8552.17		20022.8	21816.7	0.917775	0.696819	8291.66	1362.42
	C15661	A 80987	22865.8	16725.8	1.3671	0.472135	6264.4	14211.8		18770.5	21583	0.869689	0.78302	13643.6	13972.9
	0	ubiquinone-7	8542.98	12536.8	0.681431	0.538175	10492.7	5915.85		8103.78	12662.8	0.639965	0.110027	1108.76	4107.76
	C00004	NADH	256315	318218	0.805469	0.487956	69477.5	147720		249922	181730	1.37523	0.263836	92144.2	57112.6
	C00416	[GP (16:0/18:1)] 1-hexadecanoyl-2-(11Z-octadecenoyl)-sn-glycero-3-phosphate	74816.6	94553.2	0.791264	0.733398	94110.6	55838.8		73172.7	129742	0.563987	0.0271288	8042.58	29519.8
	0	[FA (32:0/2:0)] 1-(O-alpha-D-glucopyranosyl)-29-keto-(3R,31R)-dotriacontanediol	20454.5	17464.9	1.17118	0.461252	6899.96	2304.39		12308.9	12496.4	0.984994	0.975783	11178.4	2558.76
	C00882	Dephospho-CoA	78874.4	85969	0.917475	0.894218	51631.3	87166.4		28748.9	19554.8	1.47017	0.732564	43986.5	25325.4
	0	[GP (18:2/18:2)] 1,2-di-(9Z,12Z-octadecadienoyl)-sn-glycero-3-phosphate	19995.2	30242.3	0.661167	0.575005	28828.2	18470.3		38367.5	49262.4	0.77884	0.35148	18038.3	11172.5
	C00416	[GP (18:0/18:2)] 1-octadecanoyl-2-(9Z,12Z-octadecadienoyl)-sn-glycero-3-phosphate	20954.5	28901.8	0.725025	0.6455	27839.8	16700.3		26236.4	42749	0.613732	0.0279263	7925.14	8259.8
	C00350	PE(16:0/P-18:1(11Z))	12223.4	15880.4	0.769713	0.479526	6887.51	6835.47		36964.6	22815	1.62019	0.616833	50477.7	8277.05
	C13877	[PE (16:0/18:1)] 1-Hexadecanoyl-2-(9Z-octadecenoyl)-sn-glycero-3-phosphoethanolamine	4260.71	6367.02	0.669184	0.256847	1969.63	2685.71		14549.4	10146.3	1.43396	0.660211	17875.8	3748.49
	0	[PG (16:0/16:0)] 1,2-dihexadecanoyl-sn-glycero-3-phospho-(1'-sn-glycerol)	19280.4	34801.3	0.554014	0.312269	20972.6	18714.9		39305.9	44587.3	0.88155	0.584839	14988.8	10271
	C00350	PE(18:3(6Z,9Z,12Z)/P-18:1(11Z))	6705.94	10215.5	0.656451	0.207215	3128.78	3825.54		50297.9	23244	2.16391	0.456516	63157	9173.11
	0	[GP (18:0/20:4)] 1-octadecanoyl-2-(5Z,8Z,11Z,14Z-eicosatetraenoyl)-sn-glycero-3-phosphate (ammonium salt)	28559.5	37074.2	0.770332	0.734639	41550.3	22597.1		47233.6	59375.3	0.795508	0.388378	23036.7	10271.2
	C00350	PE(18:1(11Z)/P-18:1(11Z))	20420.8	26015.5	0.784947	0.485066	10635.1	10638.2		71621.6	40015.8	1.78983	0.558838	95580.6	16990
	0	[SP (24:0)] N-(15Z-tetracosenoyl)-sphing-4-enine-1-phosphate	37930.4	45403.3	0.835412	0.514074	14304.6	16104.5		33365.1	33615.6	0.99255	0.980939	17490.5	9415.67
	C00350	[PE (16:0/20:4)] 1-hexadecanoyl-2-(5Z,8Z,11Z,14Z-eicosatetraenoyl)-sn-glycero-3-phosphoethanolamine	4338.63	7685.62	0.564512	0.0869693	2726.12	1396.44		25575.4	14030.9	1.82279	0.47091	27827	5221.35
	C00350	[PE (18:0/18:2)] 1-octadecanoyl-2-(9Z,12Z-octadecadienoyl)-sn-glycero-3-phosphoethanolamine	4418.51	6215.82	0.710849	0.333135	2252.85	2560.88		15037	9671.53	1.55477	0.562767	16214	4329.25
	C00350	[PE (16:1/22:6)] 1-O-(1Z-hexadecenyl)-2-(4Z,7Z,10Z,13Z,16Z,19Z-docosahexaenoyl)-sn-glycero-3-phosphoethanolamine	12211.6	19673.7	0.620708	0.112503	5885.16	5453.79		77015.6	33502.9	2.29878	0.429479	95270.3	10926.4
	0	[PG (16:0/18:1)] 1-hexadecanoyl-2-(11Z-octadecenoyl)-sn-glycero-3-phospho-(1'-sn-glycerol)	77363.7	159287	0.485688	0.235978	89165.6	86777.2		198658	249372	0.796634	0.414172	93504.5	66475.8
	C00350	[PE (18:1/20:4)] 1-(1Z-octadecenyl)-2-(5Z,8Z,11Z,14Z-eicosatetraenoyl)-sn-glycero-3-phosphoethanolamine	13278.4	19881.7	0.66787	0.152733	5341.46	6023.52		104443	43862.7	2.38114	0.459276	142299	21898.9
	C00350	PE(20:0/dm18:0)	5320.65	10785	0.493337	0.254205	6754.04	5358.15		7935.58	14243	0.557155	0.142296	5543.35	4991.14
	C13880	[PS (16:0/18:1)] 1-hexadecanoyl-2-(9Z-octadecenoyl)-sn-glycero-3-phosphoserine	48084.8	83257.2	0.577545	0.273908	45377	36357.5		91269.3	127937	0.713392	0.0879443	30085.5	14360
	0	DG(22:0/24:1(15Z)/0:0)	12134.6	21589.4	0.562066	0.0737755	7255.14	3437.2		18648	17155.2	1.08701	0.706886	6220.3	4225.25
	C00350	[PE (16:0/22:6)] 1-hexadecanoyl-2-(4Z,7Z,10Z,13Z,16Z,19Z-docosahexaenoyl)-sn-glycero-3-phosphoethanolamine	11541.9	22779.2	0.506684	0.0369753	6482.56	5191.73		66526.6	31029.8	2.14396	0.422625	76253.8	11963.2
	C00350	PE(20:2(11Z,14Z)/18:3(6Z,9Z,12Z))	5698.96	9347.2	0.609697	0.100648	3168.59	1369.19		29831.7	14465.5	2.06227	0.465851	36688.7	5557.78
	C00350	[PE (18:0/20:4)] 1-octadecanoyl-2-(5Z,8Z,11Z,14Z-eicosatetraenoyl)-sn-glycero-3-phosphoethanolamine	19348.9	28398.4	0.681336	0.163724	7906.34	8220.94		141177	62089.9	2.27375	0.45887	185253	32740.9
	0	[PG (16:0/20:4)] 1-hexadecanoyl-2-(5Z,8Z,11Z,14Z-eicosatetraenoyl)-sn-glycero-3-phospho-(1'-sn-glycerol)	18854.2	38547.6	0.489116	0.272976	23902.1	22203.2		70611.2	73816.8	0.956573	0.880892	35430.9	19679.1
	0	[PG (18:1/18:1)] 1,2-di-(9Z-octadecenoyl)-sn-glycero-3-phospho-(1'-sn-glycerol)	8142.97	15754.7	0.51686	0.302831	10435.2	8498.15		20741.5	25967.3	0.798754	0.508033	12403.3	7863.98
	C06125	3-O-Sulfogalactosylceramide(d18	18889.8	33448.7	0.564739	0.239635	15340.2	16187.9		33880.2	33154.4	1.02189	0.938217	14124.4	11026.5
	0	[SP (26:0)] N-(17Z-hexacosenoyl)-sphing-4-enine-1-phosphate	10403	17696.3	0.587863	0.386889	5872.38	13861.3		10344.4	3859.45	2.68027	0.325756	9298.61	7718.89
	0	[SP (26:0)] N-(17Z-hexacosenoyl)-sphing-4-enine-1-phosphate	6741.65	4658.94	1.44703	0.0171809	995.847	735.399		4167.52	3131.17	1.33098	0.615161	3088.62	2376.88
	0	3-demethylubiquinol-9	19209.1	29225.4	0.657273	0.36931	16697.3	11825.5		16887.4	24807.1	0.680751	0.185364	8820.24	5302.33
	0	[PS (18:1/18:1)] 1,2-di-(9E-octadecenoyl)-sn-glycero-3-phosphoserine	173464	284990	0.608667	0.385966	195760	131795		304853	362689	0.840533	0.546914	154589	89507.8
	C02737	PS(18:0/18:1(9Z))	855075	1.15237e+06	0.742014	0.595385	907029	521102		652732	1.07758e+06	0.605739	0.0419866	116352	266819
	0	[PG (18:0/20:4)] 1-octadecanoyl-2-(5Z,8Z,11Z,14Z-eicosatetraenoyl)-sn-glycero-3-phospho-(1'-sn-glycerol)	13599	28423.3	0.478446	0.283651	17739.6	17874.4		58707	63260.7	0.928017	0.832396	36988.6	16248.2
	C00157	PC(20:0/P-18:1(11Z))	33122.5	42732.8	0.775109	0.270161	10231.5	12019.2		34597.2	14697.9	2.35389	0.120071	18693.3	6584.7
	0	[SP] (3'-sulfo)Galbeta-Cer(d18:1/16:0)	6001.92	9495.29	0.632095	0.385507	5670.25	4835.06		12483.5	14832.6	0.841631	0.492717	5810.1	2166.01
	0	[SP] (3'-sulfo)Galbeta-Cer(d18:1/24:1(15Z))	89721.5	161484	0.555605	0.228565	65836.8	83580.1		125902	119923	1.04986	0.87146	59901.7	36615.3
	0	1-20:2-2-18:3-phosphatidylserine	19303.2	33504.7	0.576134	0.366008	22768.8	17827		41018.6	48049.1	0.85368	0.581136	21804.6	8486.3
	0	[PC (2:0/2:0)] 1-(2E,6E-phytadienyl)-2-(2E,6E-phytadienyl)-sn-glycero-3-phosphocholine	107833	194785	0.553597	0.149725	83016.7	62957.3		121090	116288	1.04129	0.905381	52225.8	57176.8
	C02737	[PS (18:0/20:4)] 1-octadecanoyl-2-(5Z,8Z,11Z,14Z-eicosatetraenoyl)-sn-glycero-3-phosphoserine	201592	341675	0.590012	0.417862	261955	182588		387503	451857	0.857579	0.640788	226931	122882
	0	1-20:0-2-18:2-phosphatidylserine	17640.2	25495.3	0.691901	0.484689	17297.2	11761.3		20635.1	30696.3	0.672235	0.16067	10385.4	6465.74
	0	PS(18:1(9Z)/22:6(4Z,7Z,10Z,13Z,16Z,19Z))	24192.6	46570.3	0.519486	0.314301	30886.3	26465.3		71777.4	67532.8	1.06285	0.86502	43765.8	16321.8
	C02737	[PS (18:0/22:6)] 1-octadecanoyl-2-(4Z,7Z,10Z,13Z,16Z,19Z-docosahexaenoyl)-sn-glycero-3-phosphoserine	1.26678e+06	2.63977e+06	0.479884	0.226408	1.51304e+06	1.36074e+06		4.38046e+06	4.51e+06	0.971276	0.933904	2.68457e+06	1.20371e+06
	0	1-22:1-2-18:3-phosphatidylserine	80753.3	156698	0.515343	0.293499	98251.7	87849.8		285038	299466	0.951821	0.898994	199249	74937.4
	C00626	PI(16:0/20:4(5Z,8Z,11Z,14Z))	117416	215665	0.544437	0.258144	113392	108997		288004	307192	0.937537	0.821536	140092	79314.8
	C00626	PI(16:0/22:5(4Z,7Z,10Z,13Z,16Z))	53984.8	96715.1	0.558184	0.329125	62908.1	49568.6		179647	161114	1.11503	0.770339	109289	46437.2
	C00626	[PI (18:0/20:4)] 1-octadecanoyl-2-(5Z,8Z,11Z,14Z-eicosatetraenoyl)-sn-glycero-3-phospho-(1'-myo-inositol)	375906	762105	0.493248	0.202488	398282	363707		1.35954e+06	1.38265e+06	0.983281	0.964026	874470	413284
	C06125	3-O-Sulfogalactosylceramide(d18	177016	249984	0.708107	0.351798	102861	101623		197624	192089	1.02881	0.920382	81960.7	67252.7
	0	[SP] (3'-sulfo)Galbeta-Cer(d18:0/2-OH-24:1(15Z))	54159.6	69153.2	0.783183	0.443074	26988.2	24583.6		71183.7	67118.8	1.06056	0.856484	33969.4	26280

## Sheet: Table S5
		Meek et al., Supplementary Table S5. List of compounds identified in LC-MS analysis that differ in brain region B in HPRT knock-out rats compared with wild-type controls. The KEGG ID, name, average levels of compounds, the ratio of KO:WT, corresponding p values, and standard deviations are presented. Compounds that have previously been validated against known standards in LC-MS are highlighted in…
	Kegg ID		KO_region A_average	WT_region A_average	ratio_region A_KO:WT	ttest:region A	KO_region A_SD	WT_region A_SD		KO_region B_average	WT_region B_average	ratio_region B_KO:WT	ttest:region B	KO_region B_SD	WT_region B_SD
	C00037	Glycine	46310.1	42123.8	1.09938	0.651399	15967.4	6220.96		33423.4	27233.7	1.22728	0.0910764	4159.93	4527.94
	C01324	Br-	15624.2	17320.5	0.902066	0.828001	9333.64	11637.7		20901	22135.5	0.944229	0.903983	16230.4	10812.4
	C11481	HSO3-	6458.45	5416.56	1.19235	0.510306	2250.08	1944.9		4738.99	3819.71	1.24067	0.394609	1692.48	1010.34
	C11481	HSO3-	1794.64	1501.28	1.1954	0.00890894	42.8489	112.175		1529.77	1718.75	0.890048	0.232072	55.7087	252.417
	C06144	3-Butynoate	639814	433970	1.47433	0.133137	162910	172072		459493	241811	1.90022	0.0398691	133704	53410.6
	C07330	3-Methylbut-2-enal	3688.08	2798.99	1.31764	0.369966	1128.12	1436.81		1834.66	1668.06	1.09988	0.538733	374.771	347.505
	C01771	2-Butenoate	14773.7	9614.71	1.53658	0.0663554	3643.04	2669.65		12192.4	4340.87	2.80874	0.0136125	3421.19	2940.86
	C00741	Diacetyl	5.02309e+06	4.99651e+06	1.00532	0.906642	365781	227988		4.55282e+06	4.72457e+06	0.963647	0.426373	219811	332129
	C00222	3-Oxopropanoate	41768.6	39998.4	1.04426	0.847346	10391.2	14140.9		27068.6	23398.9	1.15683	0.420172	6837.56	4914.42
	C00099	beta-Alanine	4.28117e+06	4.11406e+06	1.04062	0.638452	536682	406318		3.86764e+06	3.84538e+06	1.00579	0.89292	286154	120935
	C00041	L-Alanine	71816.9	64785.9	1.10853	0.540369	10169.2	18704.9		51014.4	39980.3	1.27599	0.396074	21790.1	7361.38
	0	N-dimethylethanolamine	10048.1	10872.7	0.924161	0.623395	2586.98	1830.06		6526.88	11549.4	0.565126	0.0207156	2564.83	1562.2
	C02154	Glyceraldehyde	1.01846e+07	9.9199e+06	1.02669	0.910568	2.37701e+06	3.80182e+06		6.98241e+06	5.68063e+06	1.22916	0.28784	1.87717e+06	1.11569e+06
	C02502	2-Hydroxypyridine	11428.8	5624.55	2.03195	0.0369994	3392	2583.17		3768.13	2965.07	1.27084	0.732891	4077.28	1601.92
	C02306	Phosphoramidate	44526.5	41782.3	1.06568	0.721976	13543.4	4524.79		50967.9	56152.3	0.907672	0.716184	14067.7	22969.8
	C07272	Maleimide	17917.3	15568.8	1.15085	0.670728	9639.5	3315.54		10708.3	6341.47	1.68862	0.22994	3647.92	5309.8
	C00059	Sulfate	46555.3	43898	1.06053	0.818874	14599.2	16718.7		45027	36839.2	1.22226	0.247527	10355.1	7215.5
	C00009	Orthophosphate	1.41621e+06	1.40802e+06	1.00582	0.972997	259431	381721		1.0225e+06	803878	1.27196	0.180312	244304	129898
	0	[FA (5:2)] 2,4-pentadienoic acid	17270.8	13974.9	1.23584	0.48398	7281.55	4860.4		14084.3	11837.8	1.18977	0.624487	6852.84	5334.42
	C05562	Imidazole-4-methanol	4699.37	4965.43	0.946416	0.723045	1021.48	1004.23		3871.1	3292.95	1.17557	0.148033	385.983	563.906
	C05146	Hydantoin	2574.77	3142.24	0.819405	0.426434	664.155	1127.2		2070.61	2136.08	0.96935	0.90675	642.758	853.35
	C08279	Tiglic acid	8632.83	7874.39	1.09632	0.701261	2999.55	2258.53		9517.09	6830.01	1.39342	0.36515	4762.95	2388.33
	C08279	Tiglic acid	41594.6	32352.7	1.28566	0.11175	7768.53	5996.18		32539.6	20742.4	1.56875	0.0667787	8162.08	6516.34
	C08267	L-Azetidine 2-carboxylic acid	6799.54	4135.2	1.64431	0.482729	6367.02	2648.73		2369.62	765.677	3.09481	0.15041	1675.12	288.342
	C07509	Diacetylmonoxime	35051.1	22482.4	1.55905	0.178611	13261	9431.91		15586.8	12394.3	1.25757	0.565028	9791.06	1988.97
	C00109	2-Oxobutanoate	35975.9	29776.1	1.20821	0.469859	14505.6	5379.77		51100.5	27184	1.8798	0.14966	24904.3	3991.62
	C02718	N-Formiminoglycine	15010.6	0	#DIV/0!	0.0031195	3422.02	0		11648.1	381.341	30.545	0.000816869	2151.12	762.683
	C00114	Choline	12154321	1.27549e+07	0.952915	0.807132	3.88613e+06	2.60378e+06		8.25177e+06	10915844	0.755944	0.118987	1.87409e+06	2.23473e+06
	C00168	Hydroxypyruvate	5037.25	4445.44	1.13313	0.640765	1790.41	1611.01		3708.26	1858.82	1.99496	0.00668697	618.406	183.314
	C01010	Urea-1-carboxylate	15299.2	13890.6	1.10141	0.6053	1362.8	4779.38		10133.3	8351.15	1.2134	0.24416	2404.09	1051.1
	C01089	(R)-3-Hydroxybutanoate	19481	23359.9	0.833951	0.426262	6027.86	6794.15		15884.5	15391.2	1.03205	0.853345	3631.5	3597.98
	C00989	4-Hydroxybutanoic acid	9525.33	9327.42	1.02122	0.942856	3199.4	4201.3		5953.34	4237.2	1.40502	0.176808	1954.89	462.319
	C00740	D-Serine	35160.7	28672.4	1.22629	0.267345	8639.72	5921.66		27978.3	25016.6	1.11839	0.402099	5053.15	4173.05
	C00065	L-Serine	683398	782844	0.872969	0.191893	104519	84729.6		666994	508689	1.3112	0.151275	54881.1	166001
	C06772	Diethanolamine	1575.71	62487.1	0.0252166	0.392715	660.938	122328		1492.25	3019.89	0.49414	0.0695019	1108.85	767.715
	C00258	D-Glycerate	16287.3	14403.4	1.1308	0.40781	3668.81	1895.06		12563.5	9760.54	1.28718	0.162174	2942.21	1695.43
	0	L-Glycericacid	2388.88	2405.01	0.993293	0.981962	990.745	944.33		1411.92	1492.76	0.945843	0.729875	417.084	110.073
	0	3-mercapto-1,2-propanediol	1947.12	1274.48	1.52777	0.187042	720.812	526.786		969.67	747.681	1.2969	0.609525	648.144	504.947
	C00519	Hypotaurine	28420.3	23656	1.2014	0.186982	5470.73	2681.76		17277.9	11389.8	1.51697	0.0433799	3740.89	2186.72
	C05942	Pyrrole-2-carboxylate	1417.91	1080.4	1.31239	0.255844	446.986	278.294		1277.24	955.037	1.33737	0.111085	291.917	122.74
	C00380	Cytosine	4237.88	4395.18	0.964211	0.863924	564.377	1618.24		3424.74	2464.64	1.38955	0.166114	1043.69	476.226
	C00380	Cytosine	3.34075e+06	2.79346e+06	1.19592	0.434494	897276	950263		1.99909e+06	1.6433e+06	1.21651	0.324632	587457	235219
	C02704	Monomethyl sulfate	3971.92	3598.11	1.10389	0.672086	814.229	1445.06		3037.84	2738.27	1.1094	0.690434	1175.57	803.427
	C06455	Hydroxymethylphosphonate	18866.2	12114.1	1.55737	0.346185	9721.46	8936.54		35057.4	946.323	37.0459	0.193909	40902.3	1099.62
	0	2-oxopenta-3,4-dienoate	26805.6	24364.5	1.10019	0.437647	3707.49	4534.1		22172	20998.3	1.0559	0.719619	5090.7	3543.14
	C01546	2-Furoate	52446.3	29106.9	1.80185	0.0125302	10421.6	6839.85		37156.1	15603.8	2.38122	0.0304837	11816.8	3577.24
	C00295	Orotate(Fragment)	1.00775e+06	802543	1.2557	0.275064	255626	226091		810352	613631	1.32059	0.142444	200340	60968.5
	C00295	Orotate(Fragment)	223970	220102	1.01757	0.946503	85470.9	69860.6		117027	127991	0.914336	0.712807	53519.1	10555.6
	0	sorbate	4521.99	4095.23	1.10421	0.275834	418.341	568.436		3002.91	3690.28	0.813736	0.0541124	449.725	344.09
	0	sorbate	2613.15	3021.6	0.864824	0.562924	940.853	946.465		1898.4	1916.14	0.990741	0.933967	207.096	350.169
	C03912	(S)-1-Pyrroline-5-carboxylate	15323.3	10385.9	1.47539	0.0377574	2990.99	1289.2		10494.7	7228.62	1.45182	0.126278	2541.92	2659.91
	C00791	Creatinine	5.83718e+06	5.03301e+06	1.15978	0.448285	1.38437e+06	1.4196e+06		3.82434e+06	2.98917e+06	1.2794	0.292621	1.28438e+06	473077
	C03248	Acetylenedicarboxylate	26603.5	24876.6	1.06942	0.659437	5529.09	4993.07		23047.3	17832.1	1.29246	0.472117	4415.6	12298.9
	C00596	2-Hydroxy-2,4-pentadienoate	28872	25545.6	1.13021	0.494882	6676.48	6263.87		25506.2	19989.6	1.27597	0.143666	5107.5	4035.55
	C00429	5,6-Dihydrouracil	100001	29157.1	3.42973	0.0354249	41085.6	13027.6		39701.8	16072.3	2.47019	0.279983	35653.9	9333.45
	0	L-proline amide	6889.88	7636.27	0.902258	0.746125	1628.03	3980.95		5324.55	4753.87	1.12005	0.700007	1898.94	2087.31
	C00763	D-Proline	139027	144376	0.96295	0.817425	18720.3	39366.6		115268	98641.7	1.16855	0.459241	37554	15545.7
	C00148	L-Proline	6.9253e+06	7.08691e+06	0.977197	0.896813	1.56786e+06	1.80016e+06		5.69958e+06	5.094e+06	1.11888	0.384835	1.14404e+06	490862
	C00141	3-Methyl-2-oxobutanoic acid	20647.3	21822.9	0.946133	0.760808	2958.97	6598.92		19220.1	14977.2	1.28329	0.389964	8389.62	1792.22
	C02948	4-Hydroxyhexan-3-one	101844	93373.1	1.09072	0.690005	16244.4	36119.5		110814	127024	0.872387	0.521521	42461.7	18449.1
	C03508	L-2-Amino-3-oxobutanoic acid	2908.32	2649.11	1.09784	0.591646	506.488	753.693		2439.57	1760.34	1.38585	0.0766567	504.407	367.623
	C00183	L-Valine	89132.1	84937.7	1.04938	0.773013	19875.6	19434		65422.2	56910.3	1.14957	0.341088	14169.4	7478.02
	C10900	Methyl oxalate	9797.87	4905.16	1.99746	0.0422328	2798.58	2567.04		4143.95	2422.59	1.71054	0.449986	3777.86	1666.91
	C00042	Succinate	3.17352e+06	3.09031e+06	1.02693	0.89139	806729	844942		2.05627e+06	1.71663e+06	1.19785	0.452774	673774	504462
	C14512	Benzofuran	0	0	#DIV/0!	#DIV/0!	0	0		0	0	#DIV/0!	#DIV/0!	0	0
	C02009	Benzimidazole	4505.76	1080.51	4.17002	0.130887	3168.83	2161.02		1330.91	0	#DIV/0!	0.391002	2661.83	0
	C02804	5-Hydroxypentanoate	12340.6	20182.7	0.611446	0.40134	8818.88	14633.2		23887.6	18757.2	1.27352	0.770373	29119.5	15849.2
	C02804	5-Hydroxypentanoate	49813.6	36869.3	1.35108	0.392465	23080.7	15483.4		22508.2	20294.2	1.10909	0.676464	6911.04	7363.84
	C14395	alpha-Methylstyrene	77677.7	5782.13	13.4341	0.381255	140347	8735.49		4201.34	2724.32	1.54216	0.710859	5295.28	5448.65
	C05519	L-Allothreonine	3109.11	3712.86	0.837389	0.52327	1395.07	1099.18		1873.14	1832.88	1.02196	0.92848	786.566	296.068
	C00188	L-Threonine	18692.9	14393.4	1.29871	0.165871	3904.25	3805.85		13371.7	12172.4	1.09852	0.665907	4336.3	2960.03
	C00263	L-Homoserine	572828	623315	0.919002	0.244981	67873.3	31630.8		588919	562328	1.04729	0.611512	82473.2	53733.7
	C05519	L-Allothreonine	5671.43	1634.65	3.46951	0.0870364	3202.64	2105.49		979.435	732.277	1.33752	0.831046	1958.87	962.979
	C01796	D-Erythrose	14758.9	11838.1	1.24673	0.339416	3923.13	4036.75		9160.6	7866.91	1.16445	0.305578	2004.43	976.312
	C00465	Purine	4456.7	548.976	8.11822	0.0419459	2338.53	436.205		2110.02	182.33	11.5725	0.130589	1869.45	210.655
	C00601	Phenylacetaldehyde	0	0	#DIV/0!	#DIV/0!	0	0		0	0	#DIV/0!	#DIV/0!	0	0
	C05823	3-Mercaptolactate	4023.74	4937.15	0.814993	0.513604	1285.2	2249.13		6893.68	4368.58	1.57801	0.201013	2413.3	2556.14
	C01950	Picolinamide	7.02795e+06	3.72378e+06	1.88731	0.0600751	2.34429e+06	1.28695e+06		2.30223e+06	1.86213e+06	1.23634	0.778542	2.61949e+06	1.3512e+06
	C02421	Isonicotineamide	679256	531770	1.27735	0.0934811	73488.5	121717		510472	413986	1.23307	0.203713	83088.7	105636
	0	2-amino-4-methylphenol	1485.99	1561.38	0.951719	0.834547	279.451	618.061		1161.45	1033.54	1.12376	0.545746	359.106	146.345
	C03167	Phosphonoacetaldehyde	81181.8	68055.9	1.19287	0.30112	17595.3	15049.5		59025.7	57017.4	1.03522	0.774627	7281.94	11143.6
	C00245	Taurine	6107878	5.45876e+06	1.11891	0.360233	771864	1.04783e+06		5.43476e+06	4.37416e+06	1.24247	0.118774	987573	439544
	C02376	5-Methylcytosine	74756	73829.9	1.01254	0.954559	17860.9	25381.6		51891	38028.5	1.36453	0.277023	19714.8	10953.1
	C17929	4-methylhistamine	2788.48	7290.87	0.382462	0.053416	759.115	2996.77		2563.71	6019.26	0.425917	0.0237215	749.69	1797.95
	C05123	2-Hydroxyethanesulfonate	539742	470644	1.14681	0.595991	188511	158913		386148	313808	1.23052	0.323668	109837	75000.9
	C00178	Thymine	24346.3	31079.9	0.783346	0.459969	10593.2	13301.3		17880.8	29029.7	0.615951	0.291743	13251.7	14014.9
	C07287	Sulcatone	848.714	1439.66	0.589524	0.0841973	153.336	475.799		1110.19	3980.4	0.278914	0.0240064	413.762	1442.62
	C16621	1-Methyl-4-nitroimidazole	3629.58	0	#DIV/0!	0.000260405	357.166	0		2904.58	0	#DIV/0!	0.00849723	938.664	0
	C05516	5-Amino-4-imidazole carboxylate	6918.22	0	#DIV/0!	0.0162661	2823.68	0		4349.32	380.257	11.4379	0.00516998	1401.42	760.513
	C00450	2,3,4,5-Tetrahydropyridine-2-carboxylate	3947.57	2762.13	1.42918	0.324394	2007.99	339.918		1918.8	857.721	2.23709	0.0906423	849.792	576.048
	C08292	alpha-(Methylenecyclopropyl)glycine	5981.51	5137.3	1.16433	0.353035	872.164	1401.17		4429.64	3652.43	1.21279	0.205836	952.97	385.845
	C06761	(4E)-2-Oxohexenoic acid	4131.01	3111.63	1.3276	0.135106	1010.57	377.975		3428.21	3072.15	1.1159	0.609961	1097.72	719.477
	C00906	5,6-Dihydrothymine	15374.1	15914	0.966078	0.824029	2583.97	3829.42		12116.2	11914.4	1.01694	0.897827	2324.43	1910.05
	C01879	5-Oxoproline	1.91492e+06	1.74467e+06	1.09758	0.701735	617723	579797		1.42094e+06	1.16457e+06	1.22013	0.344325	433024	217428
	C04281	L-1-Pyrroline-3-hydroxy-5-carboxylate	4.34426e+06	5.35487e+06	0.811273	0.0662228	584626	680754		5.09375e+06	5.13379e+06	0.9922	0.919422	618948	433132
	C00408	L-Pipecolate	110348	88588.9	1.24562	0.39356	31916.1	34945.4		65023	45982.1	1.4141	0.0946774	14826.5	11961.5
	0	nitrocyclohexane	38073.5	23646.5	1.61011	0.0189973	6059.39	6699.68		29115	24262	1.20003	0.646294	8190.42	17879.2
	C01149	4-Trimethylammoniobutanal	1919.44	1362.39	1.40888	0.372694	718.134	901.037		1427.16	800.198	1.7835	0.0094188	238.101	233.661
	C07512	Tetraethylammonium	5839.89	8808.4	0.662991	0.401299	2720.03	5766.01		7583.81	12190.5	0.622109	0.0448546	2439.48	2696.98
	C00433	2,5-Dioxopentanoate	110638	102064	1.084	0.424887	5681.12	18202		94859.7	92945.1	1.0206	0.815727	8746.9	12953.6
	0	[FA (7:0)] heptanoic acid	42222.6	40387.9	1.04543	0.79538	8144.4	10753.8		47731.8	48911.9	0.975873	0.931148	24259.3	7863.02
	C01165	L-Glutamate 5-semialdehyde	11106.3	8778.94	1.26511	0.152465	2239.25	1700.46		7923.06	6525.51	1.21417	0.290935	1971.84	1337.16
	C00300	Creatine	60225000	60325000	0.998342	0.977495	5.24492e+06	4.31383e+06		52375000	51525000	1.0165	0.579921	1.39613e+06	2.4985e+06
	C08313	Skatole	2953.12	3308.05	0.892707	0.691812	883.967	1439.34		1830.99	1944.59	0.941582	0.721698	354.307	491.179
	C00123	L-Leucine	1.26991e+06	1.43645e+06	0.884058	0.492061	315992	327839		935836	1.00354e+06	0.932539	0.664993	236182	179055
	C00036	Oxaloacetate	2725.69	2508.97	1.08638	0.764982	1132.93	783.81		2232.17	1897.16	1.17658	0.274163	364.966	419.094
	C00900	2-Acetolactate	2332.82	2599	0.897584	0.430585	373.485	502.853		1956.86	1328.57	1.47291	0.0900451	195.388	521.442
	C06010	(S)-2-Acetolactate	27436.1	20742.7	1.32269	0.241863	4815.62	8754.07		18129.1	12219.1	1.48367	0.0995332	5063.14	2688.82
	C00900	2-Acetolactate	36768.1	22684.6	1.62084	0.117807	8673.49	12403		18122.3	12095.1	1.49832	0.484006	14398.5	6191.55
	C00152	L-Asparagine	62851.9	58496.5	1.07446	0.451926	8473.5	6680.98		59096.7	47500.4	1.24413	0.11752	7966.08	9776.14
	0	[FA hydroxy(6:0)] 4-hydroxy-hexanoic acid	8175.3	10181.3	0.802973	0.290983	730.786	3117.24		19565.5	44321.1	0.441448	0.119696	11249.3	23024.3
	C00515	D-Ornithine	20604	20522.8	1.00395	0.988829	6807.15	8759.25		14969.8	11426.8	1.31005	0.310863	5778.88	1394.54
	C03943	(2R,4S)-2,4-Diaminopentanoate	7747.49	7180.49	1.07896	0.592894	735.158	1809.39		4205.59	3802.47	1.10602	0.812337	1386.95	2878.45
	0	L-thiazolidine-4-carboxylate	539574	482376	1.11858	0.479202	132973	64791.6		287037	252797	1.13544	0.604839	102068	71577.5
	C00402	D-Aspartate	5.79905e+06	5.70045e+06	1.0173	0.84074	456867	808939		5.51426e+06	5.2647e+06	1.0474	0.711463	530217	1.14446e+06
	0	1-deoxyxylonojirimycin	4002.75	3401.34	1.17682	0.281004	659.334	769.235		3259.28	3016.9	1.08034	0.671757	996.487	350.588
	0	N-hydroxyvaline	38212.3	27088.6	1.41064	0.574319	35184.1	5259.36		21679.9	19748.6	1.0978	0.731431	10153.1	1776.71
	C00149	(S)-Malate	4.62394e+06	3.61875e+06	1.27777	0.079883	756371	554191		3.34104e+06	3.08148e+06	1.08423	0.508956	613016	400111
	C01801	Deoxyribose	5431.23	3522.57	1.54184	0.175743	2007.33	1401.42		2979.09	2289.69	1.30109	0.508017	1835.28	183.077
	0	D-homocysteine	3012.08	2564.4	1.17457	0.0779251	255.404	328.965		2740.49	2453.75	1.11686	0.411968	549.456	327.74
	C00147	Adenine	7.41305e+06	7.01946e+06	1.05607	0.771673	1.95959e+06	1.69385e+06		5.22117e+06	4.62589e+06	1.12869	0.585656	1.92205e+06	471940
	C01620	[FA trihydroxy(4:0)] 2,3,4-trihydroxy-butanoic acid	1.05022e+06	994993	1.05551	0.751352	208742	258521		890209	623332	1.42815	0.0319389	153516	69292.2
	0	[FA trihydroxy(4:0)] 2,2,4-trihydroxy-butanoic acid	105348	91413.4	1.15243	0.8756	151444	72207.8		25396.5	10805.9	2.35024	0.172182	14712.4	11517.5
	C00262	Hypoxanthine	1.55162e+07	17725000	0.875386	0.411188	4.20757e+06	2.55913e+06		1.09728e+07	12650000	0.867413	0.286588	2.48671e+06	1.20139e+06
	C02918	1-Methylnicotinamide	48007.7	45165.3	1.06293	0.767557	8215.3	16122.8		45918.7	31546.5	1.45559	0.079391	10585.4	8338.41
	0	3-sulfopropanal	1964.7	2593.23	0.757626	0.530147	1508.88	1117.72		2535.83	1464.35	1.73171	0.22889	683.565	1373.78
	C00785	Urocanate	126161	137397	0.918228	0.770517	61874.9	38717.5		100003	107208	0.932792	0.826379	55233.2	28063.6
	C01929	L-Histidinal	1431.72	1122.61	1.27535	0.258128	391.461	296.613		503.426	361.935	1.39093	0.717269	607.336	424.898
	C05828	Methylimidazoleacetic acid	51418.8	49803.3	1.03244	0.861832	11871.3	13232.7		35119.3	36740.8	0.955866	0.843949	12180.5	9988.68
	C00169	Carbamoyl phosphate	34220	28711.7	1.19185	0.51158	14763.1	2050.01		31972.8	46673.7	0.685028	0.174483	6752.48	16480.7
	C08287	L-Hypoglycin	3713.13	3545.24	1.04736	0.89386	2282.66	462.497		3335.68	3539.8	0.942337	0.798692	1186.1	963.817
	0	dimethylthiophosphate	16410.7	14388.8	1.14052	0.746145	10312	5677.84		19686.1	23027.6	0.854893	0.440675	2826.64	7260.45
	C06231	Ectoine	5662.38	5271.13	1.07423	0.742715	1412.99	1777.39		3775.86	4363.54	0.86532	0.345674	902.133	701.548
	0	[FA (8:1)] 7-octenoic acid	2749.17	3354.47	0.819554	0.0780333	130.285	470.318		3415.28	5733.58	0.595664	0.0525874	1518.77	1112.38
	0	Vinylacetylglycine	24268.5	16060.7	1.51104	0.226537	9238	7892.49		9692.63	8627.65	1.12344	0.812222	8050.8	1989.76
	C10172	Stachydrine	24142.2	15569.5	1.55061	0.0418583	3045.33	5394.09		14165.8	9086.51	1.55899	0.0596597	3607.77	1673.12
	0	L-lactide	4797.02	5332.84	0.899524	0.161182	538.518	382.497		5759.81	6263.13	0.919638	0.670112	1905.77	1146.91
	C16590	7-oxoheptanoate	2616.62	2857.73	0.915628	0.789112	1321.97	1103.06		5617.2	3607.94	1.5569	0.601964	6842.67	1312.6
	C06423	[FA (8:0)] octanoic acid	184809	190124	0.972044	0.87134	18523.4	58286.6		214550	279721	0.767016	0.142776	59605.8	48477.1
	C00940	2-Oxoglutaramate	30553	27367.7	1.11639	0.721701	12872.3	11174.6		16169.7	12865.5	1.25683	0.404389	6436.18	3140.56
	C03239	6-Amino-2-oxohexanoate	3241.71	2133.03	1.51976	0.274386	1139.64	1437.02		2046.97	1304.45	1.56923	0.0252763	400.021	253.658
	C03656	[FA oxo,amino(6:0)] 3-oxo-5S-amino-hexanoic acid	130021	102164	1.27267	0.297373	31837.6	36893.9		94282.1	72720.8	1.29649	0.28175	31345.6	16176.5
	C01035	4-Guanidinobutanoate	1.16715e+06	815392	1.4314	0.0196871	169226	141591		709213	459856	1.54225	0.0162506	114318	95750.7
	C01996	Acetylcholine	214233	74639.8	2.87023	0.252957	197250	39572.7		169223	81677.7	2.07184	0.0854794	71178.6	29669.6
	C01181	4-Trimethylammoniobutanoate	2.14512e+06	1.70782e+06	1.25605	0.28675	363378	632921		1.61004e+06	1.16943e+06	1.37677	0.0444211	281571	168836
	C06030	Methyloxaloacetate	86315.5	74195.8	1.16335	0.61356	41669	14214.6		66966.4	29265.2	2.28826	0.00147927	9580.38	4781.16
	C06316	D-erythro-Ascorbate	36897.7	19175.7	1.92419	0.174521	19950.4	7306.71		41050.5	11578.9	3.54529	0.137771	29458.8	5825.41
	C06006	(S)-2-Aceto-2-hydroxybutanoate	6868.46	5028.52	1.3659	0.192898	510.164	2200.21		6555.44	5015.09	1.30714	0.188123	1208	1656.4
	C00064	L-Glutamine	5.87796e+06	5.82207e+06	1.0096	0.948984	1.20657e+06	1.16242e+06		4.56094e+06	4.11367e+06	1.10873	0.376488	744936	558299
	C00819	D-Glutamine	59672.5	39026.3	1.52903	0.122538	18503.3	12860.5		29301.9	23928.1	1.22458	0.656775	21557.4	4658.85
	0	ethyl-(2R)-methyl-(3S)-hydroxybutanoate	1982.27	2660.14	0.745173	0.105005	437.945	551.466		5213.9	8146.91	0.639985	0.142571	2982.61	589.037
	C00739	D-Lysine	813237	698872	1.16364	0.475712	174231	242633		473854	368420	1.28618	0.252089	146865	52546
	C03901	Thiomorpholine 3-carboxylate	76379.2	100572	0.75945	0.206273	15533.3	28992.3		83060.9	83528	0.994408	0.965695	17661.7	10705.3
	C00025	L-Glutamate	1.04139e+07	1.02859e+07	1.01244	0.89836	1.25109e+06	1.45565e+06		9.34945e+06	7204580	1.29771	0.0614835	989449	1.50752e+06
	C00217	D-Glutamate	56353.2	57657.4	0.97738	0.916376	12784.2	19898.1		47230.1	36056.9	1.30988	0.111078	8570.87	8348.91
	C08264	L-Albizziine	13053.8	14065.6	0.928071	0.731845	2869.83	4782.4		8165.48	6968.82	1.17172	0.309945	1232.4	1744.99
	C10144	Fagomine	10387.6	10015.1	1.0372	0.856834	2732.15	2861.05		6313.08	5858.64	1.07757	0.711598	2026.28	1113.97
	C10144	Fagomine	2957.71	2374.53	1.2456	0.252048	560.746	722.338		2005.44	1597	1.25576	0.350968	724.923	247.378
	C01087	(R)-2-Hydroxyglutarate	265734	214320	1.23989	0.252083	61498.9	52637		167213	121995	1.37066	0.135106	30113.5	41880.8
	C00073	L-Methionine	1.58481e+06	1.75611e+06	0.902459	0.659349	449081	583985		1.11444e+06	1.10202e+06	1.01127	0.942682	241916	226268
	C06771	Triethanolamine	110399	110231	1.00152	0.997668	47031.8	97806.3		82804.9	71204.9	1.16291	0.655117	39377.1	29478.9
	C00310	D-Xylulose	10133.1	9481.47	1.06873	0.778608	1036.07	4153.1		9466.35	6084.51	1.55581	0.0229408	1743.6	1285.42
	C00121	D-Ribose	34922.8	20958.5	1.66628	0.107031	8450.45	11764.1		16086.3	11502.6	1.39849	0.582317	14353.2	5192.98
	0	1-Methylhypoxanthine	8330.26	3923.62	2.12311	0.0529872	2979.01	1097.94		5665.68	3006.1	1.88473	0.0562831	1841.51	709.384
	C05629	Phenylpropanoate	7022.16	2131.21	3.29492	0.314316	8031.45	2095.8		3260.37	1940.41	1.68024	0.225035	1139.57	1559.75
	C02646	4-Coumaryl alcohol	87593.4	42770.9	2.04797	0.406647	85620.5	48772.9		169044	60173.6	2.80928	0.321436	182162	44504.8
	0	2-Hydroxyadenine	280590	306162	0.916473	0.762126	133823	88265.3		205295	178995	1.14693	0.461827	60812.1	20145.8
	0	8-Hydroxyadenine	82273.7	86420.9	0.952011	0.771674	18408.7	20171.5		60746.4	51150	1.18761	0.432436	17944.7	13926
	C05842	N1-Methyl-2-pyridone-5-carboxamide	350997	258571	1.35745	0.313815	96760.8	135570		147786	112990	1.30795	0.589201	105772	56636.7
	C00379	Xylitol	86582.6	82294.2	1.05211	0.744692	21287.3	12922.4		84522.9	80848.6	1.04545	0.805562	20903.5	19456.3
	C04435	(Z)-2-Methyl-5-isopropylhexa-2,5-dienal	4071.26	6396.75	0.636458	0.0649807	641.857	1697.51		2162.7	9596.97	0.225352	0.0243307	3509.22	3524.05
	C00606	3-Sulfino-L-alanine	4061.06	3637.58	1.11642	0.72995	1412.42	1857.61		5593.22	4520.52	1.2373	0.275486	1509.07	875.411
	C00632	3-Hydroxyanthranilate	248669	181596	1.36935	0.335873	73195.6	103792		106670	72510.6	1.47109	0.512552	90570.3	23790.4
	C04227	1-(4-Hydroxyphenyl)-2-aminoethanol	925.396	910.051	1.01686	0.972074	541.489	642.163		1273.13	1753.37	0.726107	0.502413	1005.29	893.921
	C02876	Propanoyl phosphate	59085.1	80645.9	0.732649	0.198806	20107.5	22032.2		39733.3	50051.1	0.793856	0.156576	9449.59	8525.12
	C03277	Imidazol-5-yl-pyruvate	6622.1	6028.38	1.09849	0.503294	1285.43	1057.09		5439.07	4471.19	1.21647	0.522958	2571.61	1007.96
	C01162	3-(Pyrazol-1-yl)-L-alanine	4.24236e+06	3.20091e+06	1.32536	0.431593	2.12278e+06	1.16288e+06		3.57696e+06	2.89116e+06	1.23721	0.219017	573787	803345
	C06177	Retronecine	1582.34	1954.71	0.809501	0.103945	135.309	328.049		1563.08	1966.68	0.79478	0.0381713	191.862	233.099
	C00295	Orotate	41401.1	34684.7	1.19364	0.410346	9111.33	12041.4		37775.2	28384.4	1.33084	0.0587908	6596.28	2431.77
	C03680	4-Imidazolone-5-propanoate	15759	12004	1.31281	0.345535	6157.43	3744.09		13059.5	10364	1.26009	0.444625	5941.36	2172.38
	0	[FA hydroxy(9:1)] 4-hydroxy-2-nonenal	4889.25	4967.07	0.984332	0.933058	1116.73	1378.38		5185.8	7313	0.70912	0.0478953	664.722	1400.37
	C08283	Homostachydrine	2331.38	2610.45	0.893093	0.669862	802.611	950.553		1881.68	1928.65	0.975646	0.882263	546.022	239.829
	C00337	(S)-Dihydroorotate	3561.26	712.354	4.99929	0.0331795	1634.86	602.819		2650.94	176.895	14.9859	0.0197902	1124.79	213.397
	C02631	2-Isopropylmaleate	14022.8	11434.7	1.22634	0.382406	3488.13	4223.69		10558.9	7323.68	1.44174	0.105027	2656.56	2045.52
	C05126	Dimethyl citraconate	18283.9	11686.7	1.5645	0.327303	9487.95	7886.48		2618.24	1912.33	1.36914	0.835507	5236.48	3824.65
	C01109	4-Methylene-L-glutamine	807072	808942	0.997687	0.989038	235766	100170		537578	359654	1.49471	0.250355	211722	181716
	0	[FA oxo(8:0)] 3-oxo-octanoic acid	3193.45	3000.23	1.0644	0.921312	2564.32	2737.29		12514.4	4248.55	2.94558	0.486843	20889.6	1232.01
	0	Leu-Lys-Gly	5257.23	4616.98	1.13867	0.745484	2990.91	2269.08		2431.68	2519.56	0.965118	0.677416	312.592	251.735
	C01601	Nonanoic acid	155929	236461	0.659429	0.132591	31158.2	79063		279611	508237	0.55016	0.0670967	153277	134869
	C00651	4-Methylene-L-glutamate	4817.56	2485.38	1.93836	0.335026	3976.94	1416.13		2104.8	2435.5	0.864218	0.738598	1480.74	1170.15
	C02207	beta-Alanopine	5423.37	4202.52	1.2905	0.326001	720.264	2038.65		3213.69	2208.5	1.45515	0.538307	2641.79	1489.35
	0	DL-2-Aminooctanoicacid	215186	70823.8	3.03832	0.032811	84196.6	42683		136997	38603.1	3.54886	0.0343508	54520.7	9865.59
	C00322	2-Oxoadipate	18540.1	15573.4	1.1905	0.441881	5164.97	5027.05		12744.6	9978.62	1.2772	0.338188	4690.55	1999.45
	C06442	N-gamma-Acetyldiaminobutyrate	20485.5	13916.3	1.47205	0.249658	7842.31	6646.86		7342.7	5961.67	1.23165	0.69527	5974.62	2765.74
	C00993	D-Alanyl-D-alanine	100405	71478.2	1.4047	0.0965379	24580.8	12248.8		73248.8	49649.1	1.47533	0.0366938	10335	13813.2
	C03864	Ethyl (R)-3-hydroxyhexanoate	1854.71	1828.16	1.01452	0.831053	198.012	129.543		3062.4	3468.42	0.882938	0.707808	1758.11	1040.2
	C02728	N6-Methyl-L-lysine	811696	642217	1.2639	0.119638	147775	110304		540730	359857	1.50263	0.0415492	111277	36588.9
	C16759	allylcysteine	73658.2	101264	0.727388	0.497928	52869.5	55356.6		98417.9	89073	1.10491	0.623852	25783.6	25368.6
	C01077	O-Acetyl-L-homoserine	718755	496721	1.447	0.443758	461845	264413		186058	137707	1.35111	0.51455	126216	47433
	C15025	(S)-Carnitine	2150.05	1532.76	1.40273	0.275571	526.612	859.759		1869.67	1093.54	1.70974	0.0308704	430.355	141.227
	C00487	L-Carnitine	1.25658e+07	1.23455e+07	1.01784	0.926699	3.06482e+06	3.41561e+06		8.58294e+06	8582429	1.00006	0.999702	1.90669e+06	1.81457e+06
	C01127	4-Hydroxy-2-oxoglutarate	6027.68	5218.03	1.15516	0.663819	2933.64	1939.76		3929.03	1517.6	2.58898	0.0118572	1058.38	600.801
	C05946	D-4-Hydroxy-2-oxoglutarate	6913.1	4387.12	1.57577	0.00748776	993.888	645.47		4322.38	3403.99	1.2698	0.265423	1318.4	504.517
	C03979	2-Dehydro-3-deoxy-L-rhamnonate	310470	243335	1.27589	0.114026	56592	44432.7		245234	158300	1.54917	0.0439147	50760.3	45503.2
	C02928	2-Dehydro-D-xylonate	20223.6	21328.7	0.948186	0.933528	19359.4	16422.7		27563.8	32899.6	0.837817	0.440922	10257.1	7771.72
	C00861	L-Rhamnulose	207230	178252	1.16257	0.413768	48208.1	45070.1		161637	131396	1.23015	0.2796	33309.1	38353.3
	C02989	L-Methionine S-oxide	35541	34684.1	1.02471	0.918554	10181	12402.3		23633.3	23602.4	1.00131	0.990445	2966.22	3934.78
	C02230	3-Methylguanine	45045.4	33901.1	1.32873	0.28465	14508.4	12140.4		35032	33576.9	1.04334	0.855283	12957.5	7842.26
	C02242	7-Methylguanine	41936.2	33401.8	1.25551	0.375202	13427	11679.4		30978.8	22408.3	1.38247	0.257479	12119.3	4198.77
	C00079	L-Phenylalanine	2.3831e+06	2.33956e+06	1.01861	0.927743	652219	650272		1.66301e+06	1.50808e+06	1.10273	0.559607	450605	185942
	C00545	L-Arabinonate	171995	151522	1.13511	0.530229	32583.5	51356.2		138337	111923	1.23599	0.447414	53294.3	36126.8
	0	L-rhamnitol	2606.78	3899.04	0.66857	0.17577	947.457	1359.84		1771.5	2179.23	0.812904	0.436718	122.109	907.561
	0	Homocysteinesulfinicacid	94731.5	80258.9	1.18032	0.476295	26370.8	27504.2		75599.9	56318.7	1.34236	0.295262	27400.3	18787.7
	C00250	Pyridoxal	13010.7	13131.1	0.990835	0.972861	4148.94	5349.63		7906.45	9104.28	0.868432	0.523575	3301.57	573.723
	C00366	Urate	33503.2	31928.1	1.04933	0.787427	7696.67	8095.04		25088	20833.9	1.20419	0.23137	5568.89	2346.66
	0	2,3-Diaminosalicylic acid	8882.63	6965.64	1.27521	0.536971	4209.77	4071.04		5383.73	3663.17	1.46969	0.430017	3763.6	577.294
	C13482	Phosphodimethylethanolamine	106741	93665.7	1.13959	0.671392	38802.6	43934.2		56122.4	38146	1.47125	0.359923	30842.9	17598
	0	6-Hydroxydopamine	2988.88	2175.89	1.37364	0.235137	1035.33	606.198		1860.56	1841.69	1.01024	0.95349	288.698	540.486
	C01152	N(pi)-Methyl-L-histidine	1.53722e+06	1.67506e+06	0.917711	0.597327	338487	360285		1.18445e+06	1.29513e+06	0.914545	0.560007	249104	258267
	C00118	D-Glyceraldehyde 3-phosphate	20319.6	15312.5	1.327	0.49653	11368.5	7675.4		14303	1247.99	11.4609	0.266532	19169.8	1207.23
	C18027	(4R,7S)-7-isopropyl-4-methyloxepan-2-one	1992.09	2122.25	0.938668	0.77005	770.958	311.625		1511.73	2827.87	0.534583	0.00180545	208.492	364.987
	C03972	2,3,4,5-Tetrahydrodipicolinate	14473	12158.4	1.19037	0.420884	3711.85	3864.79		9868.35	8144.96	1.21159	0.303007	2676.7	1204.85
	C00093	sn-Glycerol 3-phosphate	1.06142e+06	1100813	0.964213	0.866567	276150	353033		706372	636927	1.10903	0.582881	199627	127842
	0	[FA dioxo(8:0)] 4,7-dioxo-octanoic acid	1896.8	1881.02	1.00838	0.950364	352.535	334.512		1664.11	1823.4	0.912639	0.112072	119.11	122.925
	0	Glycylproline	23201.8	21017.8	1.10391	0.718314	6711.76	9331.99		12823.7	10496.4	1.22173	0.35984	3389.86	3248.47
	C16322	9-Oxononanoic acid	4400.61	5129.29	0.857937	0.60526	1560.25	2153.15		7102.41	10781.6	0.658753	0.15035	3533.29	2642.43
	C01571	Decanoic acid	36891.5	44563.5	0.827841	0.507813	11046.3	18438.7		49862.6	82872.5	0.601679	0.0419563	16109.2	19602.9
	C08288	L-Indospicine	1242.54	1117.1	1.11229	0.7195	347.357	561.309		824.279	561.829	1.46714	0.101832	146.998	220.324
	C05422	L-Dehydroascorbate	444643	359260	1.23767	0.385082	167950	19112.9		339244	164409	2.06342	0.00298096	52811.1	26335.3
	C00493	Shikimate	3676.26	4161.98	0.883296	0.138011	336.817	448.854		3864.98	3611.98	1.07005	0.417974	522.212	197.326
	C00439	N-Formimino-L-glutamate	32291.8	20726.2	1.55802	0.171458	12234.6	7884.57		20339.4	16444.7	1.23684	0.479954	7759.7	6824.86
	C14570	Dimethyl adipate	2453.44	2929.18	0.837584	0.448413	478.86	1034.36		1541.41	5154.61	0.299036	0.0106721	1548.5	1044.99
	C01047	N5-Ethyl-L-glutamine	314693	329274	0.955719	0.867613	91704.3	139003		215137	170411	1.26246	0.21041	51808.6	35505.4
	C00062	L-Arginine	2.44039e+06	2.40749e+06	1.01367	0.928266	363993	592151		1.71714e+06	1.62388e+06	1.05743	0.599937	234354	242134
	0	[FA hydroxy(9:0)] 2-hydroxy-nonanoic acid	1209.19	1153.22	1.04854	0.866999	464.103	441.353		1167.1	2840.61	0.410861	0.0810717	412.265	1325.39
	C05545	Ne,Ne dimethyllysine	44147.3	41240.5	1.07048	0.76079	12146.2	13599.3		38958.2	29513.9	1.32	0.30323	15204.1	2097.99
	C01041	Monodehydroascorbate	8687.78	7600.17	1.1431	0.483384	1587.85	2406.79		7145.27	5657.38	1.263	0.275911	2103.12	1193.66
	C01041	Monodehydroascorbate	11282.9	19257.9	0.585885	0.430112	13055.4	13605.5		27970	25131.3	1.11295	0.393751	5227.41	3087.17
	0	nonulose 9-phosphate	20801.1	14806.5	1.40487	0.409128	9551.82	9559.6		10502.7	10197.6	1.02992	0.909189	3797.1	3447.16
	0	nonulose 9-phosphate	36474.4	26174.5	1.39351	0.238377	12939.5	8455.15		30768.6	18825.3	1.63443	0.184306	12828.6	9039.13
	C01042	N-Acetyl-L-aspartate	3.48669e+07	32767917	1.06406	0.586186	5.21414e+06	5.10985e+06		2.83919e+07	22987445	1.2351	0.140878	5.03885e+06	3.78089e+06
	C00954	Indole-3-acetate	2365.09	2353.65	1.00486	0.987886	938.682	1097.84		2101.63	1929.33	1.08931	0.744309	847.477	530.822
	C10851	Calystegin B2	2976.89	18805.7	0.158297	0.443622	1675.55	35955.3		807.212	17809.7	0.0453242	0.410234	1003.2	35619.5
	0	alpha-aminopimelate	8196.2	5696.15	1.4389	0.073875	1730.31	1522.95		5209.61	4580.82	1.13727	0.464611	1447.24	561.789
	C00327	L-Citrulline	11855.9	11216.8	1.05698	0.74648	1898.73	3216.67		7409.66	11688.8	0.63391	0.379552	1980.6	8232.6
	C00072	Ascorbate	1.10129e+07	9.9125e+06	1.11101	0.531775	2.58947e+06	2.05793e+06		9.17501e+06	7.10635e+06	1.2911	0.15561	2.11963e+06	1.2603e+06
	C04050	4-Hydroxyaminoquinoline N-oxide	24707.4	22048.7	1.12058	0.703964	5872.87	11722.9		11471.2	9572.25	1.19838	0.773535	8508.16	9308.18
	C03145	N-Formyl-L-methionine	10437.1	10583.4	0.986175	0.956808	3802.62	3519.9		8281	6456.4	1.2826	0.634024	5131.5	5163.36
	C06034	4-Hydroxy-4-methylglutamate	3573.92	7470.4	0.478411	0.139828	1537.39	3922.11		3417.89	4759.81	0.718073	0.0939725	399.823	1132.9
	C06034	4-Hydroxy-4-methylglutamate	23424.2	46683.7	0.501765	0.550814	16611.1	68309.6		18143.5	5512.65	3.29125	0.159704	13250.2	7252.39
	C00198	D-Glucono-1,5-lactone	13802.7	13457.5	1.02565	0.901857	3590.14	3985.59		9880.04	7373.17	1.34	0.166565	2647.63	1593.64
	C10454	Eugenol methyl ether	1461.48	2798.27	0.522281	0.154411	732.634	1385.4		2808.99	6177.06	0.454746	0.0328024	1030.11	1965.65
	C02262	D-Galactosamine	7789.88	5008.55	1.55532	0.0982405	2231.16	1706.05		6113.16	3546.97	1.72349	0.145088	2635.41	614.599
	C02262	D-Galactosamine	12944.2	14982	0.863982	0.304329	2663.02	2462.4		13750	7608.14	1.80728	0.0691231	4600.27	1942.76
	C03089	5-Methylthio-D-ribose	4376.34	4237.07	1.03287	0.85274	630.455	1267.09		4172.74	3394.05	1.22943	0.101801	679.124	301.291
	C05380	Nicotinurate	4310.19	3656.36	1.17882	0.152451	147.102	688.353		3730.77	3031.02	1.23086	0.13572	645.297	475.324
	C00137	myo-Inositol	7.54955e+06	6.28804e+06	1.20062	0.44123	2.52323e+06	1.67418e+06		4.81002e+06	3959916	1.21468	0.324735	1.42401e+06	440428
	0	DL-Methionine sulfone	14137.6	10330.5	1.36852	0.253008	4038.63	4459.04		13326.5	7721.27	1.72595	0.119436	5249.07	1543.32
	C04368	3-Amino-3-(4-hydroxyphenyl)propanoate	1.13303e+06	1.03807e+06	1.09147	0.662776	310938	273222		761650	612059	1.24441	0.291905	209977	146487
	C03672	3-(4-Hydroxyphenyl)lactate	97711.3	82941.7	1.17807	0.562398	36388.2	31508.9		73420.1	55319.7	1.3272	0.390254	35788.9	7935.82
	0	triethyl phosphate	5977.89	1253.39	4.7694	0.0596511	3155.71	2506.77		1283.4	0	#DIV/0!	0.391002	2566.81	0
	C00794	D-Sorbitol	15619.1	14475.2	1.07903	0.710525	4414.58	3873.17		12602.3	11168.2	1.12841	0.517234	3179.36	2686.81
	C00588	Choline phosphate	16475000	15075000	1.09287	0.507279	2.66755e+06	2.93981e+06		12550000	1.08522e+07	1.15644	0.283923	2.08886e+06	1.99034e+06
	0	Val-Pro-Arg	27559.8	35062.4	0.786021	0.776249	20552.5	45038.8		14967.9	12741	1.17478	0.764789	10660	9402.38
	0	7,8-diketopelargonate	4624.83	8581.25	0.538946	0.251883	4557.95	4260.24		10113.7	12191.1	0.829601	0.684928	8797.58	3621.34
	0	Ala-Pro	7838.81	7895.93	0.992766	0.966364	1516.18	2097.62		7202.23	6065.3	1.18745	0.349345	1449.37	1702.46
	0	Ala-Pro	7366.7	7819.75	0.942063	0.696223	1686.23	1426.16		5508.26	5561.38	0.990449	0.943322	266.782	1357.96
	C02217	10-Oxodecanoate	1120.11	1396.24	0.802232	0.299843	356.178	331.432		1847.7	2171.37	0.850938	0.618773	903.95	839.989
	0	[FA (11:0)] undecanoic acid	5790.69	8430.97	0.686836	0.267441	1671.07	3769.67		8862.95	16051.8	0.552145	0.0543943	2939.03	4903.57
	0	Indoleacrylicacid	335129	399102	0.839709	0.553951	102159	173555		217754	209621	1.0388	0.844384	65057.9	44684.5
	0	N-Acetylglutamine	209118	205734	1.01645	0.929045	54468.1	48387.6		170965	154980	1.10314	0.483783	33809.3	26026.6
	C02727	N6-Acetyl-L-lysine	141187	107183	1.31725	0.270459	37674.6	41407.7		73462	51974.1	1.41344	0.0914315	16977.8	12426.1
	C02727	N6-Acetyl-L-lysine	4393.86	3832.86	1.14637	0.593863	1676.88	1036.47		1954.18	1695.93	1.15227	0.761371	648.447	1454.32
	C01924	Homoarginine	59450.3	54006.3	1.1008	0.720272	16160.2	23857.5		42343.5	33735	1.25518	0.203208	10250.6	5415.68
	C03884	Ngamma-Monomethyl-L-arginine	15286.7	14235.5	1.07385	0.743482	5102.73	3321.02		9669.59	7480.9	1.29257	0.152054	2208.55	1351.54
	0	[FA hydroxy(10:0)] 9-hydroxy-decanoic acid	1767.88	1570.27	1.12585	0.56282	505.733	397.842		871.839	2138.79	0.407633	0.051775	650.977	805.345
	C03793	N6,N6,N6-Trimethyl-L-lysine	747516	727135	1.02803	0.877189	187983	168823		538824	497830	1.08235	0.756596	229581	89914.6
	C11327	2-Pyridyl hydroxymethane sulfonic acid	4263.77	2949.44	1.44562	0.607911	4163.91	2367.48		1170.54	0	#DIV/0!	0.22674	1544.08	0
	C02172	N-Acetylisatin	3526.99	3021.49	1.1673	0.789009	2839.35	2219.06		4313.64	4471.27	0.964747	0.975528	7475.8	6412.83
	C00624	N-Acetyl-L-glutamate	322146	263525	1.22245	0.374607	86327.7	86571		202950	126554	1.60367	0.118558	66290.8	49695.1
	C03871	L-2-Amino-6-oxoheptanedioate	9540.69	5223.22	1.82659	0.0380064	2636.94	1326.84		5870.51	3625.05	1.61943	0.0755468	1450.57	1507.83
	C05601	[FA hydroxy,oxo(7:0/2:0)] 4-hydroxy-2-oxo-Heptanedioic acid	192919	174616	1.10482	0.468521	25296.6	39345.9		169635	134156	1.26446	0.157099	35353.8	24777.3
	C00680	meso-2,6-Diaminoheptanedioate	10796.3	9859.63	1.095	0.754483	3155.26	4726.79		7088.92	4120.86	1.72025	0.184897	3334.65	1878.58
	C00666	LL-2,6-Diaminoheptanedioate	303075	266797	1.13598	0.143603	24848.9	34479.9		336691	259170	1.29911	0.140067	14597.5	78100.8
	0	a Cysteine adduct	4408.94	3360.01	1.31218	0.482978	2392.77	1376.51		2438.1	1332.98	1.82906	0.0595221	782.696	416.21
	0	a Cysteine adduct	2080.02	1331.1	1.56263	0.268048	1057.38	530.163		823.972	294.469	2.79816	0.15026	552.501	203.887
	C14695	Nitrilotriacetic acid	18233	17971.6	1.01454	0.890524	3256	1477.14		17488.6	16023.8	1.09141	0.161527	1493.97	1000.97
	C05635	5-Hydroxyindoleacetate	30945.2	22292.1	1.38817	0.153739	8755.49	5432.5		23823	19421.7	1.22662	0.477992	10027.8	5447.16
	C02712	N-Acetylmethionine	11694.5	9448.14	1.23776	0.805371	13036.9	11575.8		16353.8	12421.2	1.3166	0.696539	16578.7	9195.1
	0	2-amino-3,7-dideoxy-D-threo-hept-6-ulosonate	6488.81	5020.61	1.29244	0.351515	2463.51	1429.07		3499.24	2984.45	1.17249	0.228528	524.853	560.058
	0	2-amino-3,7-dideoxy-D-threo-hept-6-ulosonate	26607.6	43178.7	0.61622	0.182109	8604.52	18878.7		16171.7	22626.2	0.714733	0.18696	4327.48	7224.28
	C00158	Citrate	171025	95458.7	1.79161	0.0257965	41078.7	23291		119727	54169.5	2.21023	0.0357388	37574.8	9679.91
	0	Ser-Ser	1898.88	1787.91	1.06207	0.691685	454.914	265.985		585.993	521.649	1.12335	0.895538	681.411	646.727
	0	Thr-Gln-His	31912.6	26905.8	1.18609	0.270462	6349.44	5219.35		29946.8	31288.5	0.957118	0.672317	2391.88	5397.99
	0	5'-Hydroxycotinine	12026.3	13373.9	0.899237	0.746945	5544.06	5733.83		5626.83	5849.85	0.961878	0.902634	3316.03	609.187
	0	creatinine phosphate	26148.8	14027	1.86418	0.580853	35792.7	19796.7		15980	38350.7	0.41668	0.227721	7015.63	29510.7
	0	&gamma;-thiomethyl glutamate	30936.9	20704.1	1.49424	0.492196	23044.6	15421.7		13694.5	4411.92	3.10398	0.198847	11301	1210.9
	C10581	Cichorine	6452.1	6627.04	0.973602	0.965104	2983.73	6908.7		5307.17	7001.82	0.757969	0.71531	3986.12	7756.59
	0	ammonium persulfate	5496.23	5899.94	0.931574	0.558078	1193.71	381.88		5473.14	5540.1	0.987913	0.764296	348.113	242.908
	0	Ile-Leu-Gly-Ser	25073.7	28202.5	0.889059	0.802204	16948.8	16849.3		25098.6	22316.1	1.12469	0.772491	16303	7805.22
	0	Ala-Leu-Val-Ser	8502.56	8497.31	1.00062	0.999017	6428.44	5016.74		13386.7	10240.1	1.30728	0.38163	5235.77	4076.14
	C04045	3-(3,4-Dihydroxyphenyl)pyruvate	1574.1	2522.36	0.624059	0.0439243	410.928	594.075		2661.89	2917.38	0.912426	0.74709	784.429	1277.27
	C00257	D-Gluconic acid	71755.2	73693	0.973704	0.875885	15537	17974.8		55825.8	48687.9	1.1466	0.431835	12224.2	11732.8
	C09863	Linalyl acetate	1711.49	1622.57	1.0548	0.901958	840.405	1094.79		3023.59	2875.36	1.05155	0.811934	909.755	768.461
	C01616	Tauropine	23826.7	18821.2	1.26595	0.31645	5213.62	7418.25		20112.8	12421.5	1.6192	0.103862	6566.26	4158
	C02997	N-Acetyl-L-histidine	7838.72	6812.82	1.15058	0.35028	1509.73	1347.88		6933.05	5067.73	1.36808	0.274769	2736.38	1072.37
	C08764	Glaucarubolone	153104	89655.1	1.7077	0.196823	70882	48771.5		45757.3	24685.4	1.85362	0.0751895	15801.6	10622.5
	C00279	D-Erythrose 4-phosphate	9885.34	3844.29	2.57144	0.174897	6836.34	975.474		1948.23	605.127	3.21955	0.33322	2297.33	699.512
	C06659	Dihydroclavaminic acid	46323.2	23630.9	1.96028	0.278206	33962.7	10289.7		23664.2	20508.9	1.15385	0.697193	10520.5	11314.6
	C02679	Dodecanoic acid	89092.4	417485	0.213403	0.367721	26533.2	620618		140538	157808	0.89056	0.526302	18871.3	46085.9
	0	7,8-H2pterin-6-ylmethyl-l-(4-aminophenyl)-1-deoxy-D-ribitol	23781.6	16248.1	1.46365	0.342302	13272.1	3052.52		18174.2	12626.6	1.43935	0.610812	18354	8467.15
	0	cis-(homo)2aconitate	5247	5948.52	0.882068	0.72126	3113.21	2042.51		4228.83	9875.09	0.428232	0.0151213	920.808	2514.16
	0	Pro-Ser	8797.35	8040.67	1.09411	0.735998	3289.87	2734.17		8565.55	5974.15	1.43377	0.0917065	2062.5	1470.34
	C06658	Proclavaminic acid	11893.6	11249.5	1.05726	0.825256	3203.4	4542.17		7361.09	6066.06	1.21349	0.365177	2391.38	715.678
	C14566	Diethyl adipate	943.571	1274.27	0.740478	0.290504	163.563	509.181		1220.47	1860.35	0.656042	0.0232597	337.576	201.834
	0	Leu-Ala	309533	182971	1.6917	0.0415331	73551.5	63936.3		141943	91645.5	1.54883	0.0735895	36678.2	27198.3
	C03626	NG,NG-Dimethyl-L-arginine	111495	111980	0.99567	0.980876	26409	28425.9		69327.5	66580.3	1.04126	0.813575	20887.8	5365.42
	C03626	NG,NG-Dimethyl-L-arginine	3924.83	3933.81	0.997716	0.997798	3132.06	5332.36		1668.36	1901.97	0.877172	0.846871	1151.21	1983.14
	0	2-acetamidoglucal	25769.7	39637.1	0.650141	0.198302	16475.8	7826.19		36735.5	44163.7	0.831803	0.489655	16077	12049.6
	C12986	N2-Acetyl-L-aminoadipate	105867	137549	0.76967	0.381205	36290.8	55395.1		69898.9	75772.5	0.922484	0.64947	18677.4	15912.3
	C00078	L-Tryptophan	77407	83244.6	0.929875	0.747009	18709.6	28748.7		50520.1	50088.3	1.00862	0.955219	12965.2	6583.24
	C03955	N6-Acetyl-N6-hydroxy-L-lysine	5117.93	5663.72	0.903635	0.664474	1868.8	1486.78		2660.05	1921.99	1.38401	0.423651	1387.32	994.448
	C03955	N6-Acetyl-N6-hydroxy-L-lysine	5735.63	6271.06	0.914619	0.809558	3975.48	1062.81		3085.1	2847.23	1.08354	0.928715	3562.39	3649.09
	C01259	3-Hydroxy-N6,N6,N6-trimethyl-L-lysine	118090	74746.1	1.57988	0.271373	40292.8	58085.6		73915.1	37609.4	1.96534	0.0253493	15165.9	18856.5
	C15480	N-Acetyl-D-fucosamine	61012.2	43332.7	1.408	0.272337	22090.6	19093.4		33064.3	26419.4	1.25152	0.307418	10350.3	5000.02
	C01251	2-Hydroxybutane-1,2,4-tricarboxylate	4902.75	4208.16	1.16506	0.451158	1466.26	850.787		2753.14	1959.77	1.40483	0.233287	982.571	647.009
	0	Thr-Ser	2562.88	2495.41	1.02704	0.949076	1522.95	1334.75		1041.17	742.462	1.40232	0.30552	452.567	257.078
	0	[PR] (+)-15-nor-4-thujopsen-3-one	81683.8	75704.5	1.07898	0.9078	59573.1	78692.3		215194	92002.5	2.339	0.157947	130721	58972
	C10943	Chlorimuron ethyl	8744.77	4236.14	2.06432	0.241634	6186.71	1115.03		2610.27	1046.25	2.49488	0.21846	2015.2	272.958
	C09933	Cantleyine	4029.06	4628.65	0.87046	0.546279	496.406	1728.21		3514.56	2836.27	1.23915	0.251882	924.949	444.19
	C00328	L-Kynurenine	9502.01	12342.8	0.769842	0.514584	4450.83	6797.84		6377.17	15079.2	0.422912	0.409157	1282.65	18168.2
	C14236	4-Heptyloxyphenol	1435.78	699.491	2.0526	0.397246	1366.27	808.335		818.189	902.787	0.906293	0.907857	610.519	1237.82
	0	[FA (14:2)] 5,8-tetradecadienal	7522.9	11844.7	0.635125	0.109979	2353	3785.52		3537.37	21916.1	0.161405	0.0170476	7074.74	8557.67
	C00818	D-Glucarate	11096.4	11540	0.961557	0.942997	9849.52	6550.03		3916.9	2253.45	1.73818	0.114325	1251.53	1295.45
	C02305	Phosphocreatine	135243	66537.8	2.03257	0.246298	93247.7	40407.2		148116	74715	1.98241	0.110718	61761.5	46901
	0	P-DPD	21743.3	6637.08	3.27604	0.00918982	6037.78	2802.95		12942.2	3389.81	3.81799	0.0205426	4412.29	872.472
	C16309	[FA oxo(12:1)] 12-oxo-10E-dodecenoic acid	5175.01	5684.98	0.910295	0.888517	4383.66	5408.06		10000.9	5024.43	1.99045	0.439527	11045.9	2694.93
	C10458	Furcatin	2243.6	1581.38	1.41876	0.349312	327.79	1180.79		1034.22	1682.44	0.614713	0.472984	1195.08	1199.91
	C01909	Dethiobiotin	2907.53	2207.46	1.31714	0.307307	1118.9	388.834		1943.04	1826.68	1.0637	0.837749	558.75	922.127
	C02367	3-Oxododecanoic acid	1642.59	2406.59	0.682535	0.155004	786.705	446.129		1842.62	2286.67	0.805808	0.47085	877.707	746.645
	C16640	CAI-1	5207.15	8098.87	0.642947	0.0955022	919.693	2459.17		10514.9	13459.5	0.781225	0.246627	2974.18	3477.94
	C01233	sn-glycero-3-Phosphoethanolamine	616405	558237	1.1042	0.445289	109073	91124.2		505898	447203	1.13125	0.25919	65839.1	67376.6
	C11434	2-C-Methyl-D-erythritol 4-phosphate	21801.6	18294.3	1.19171	0.664896	11499.5	10236.6		27439.3	30000.6	0.914626	0.675694	6481.68	9590.87
	C15700	gamma-Glutamyl-gamma-aminobutyraldehyde	2596.13	2440.54	1.06375	0.785485	663.297	864.901		1626.78	1322.62	1.22997	0.295695	478.87	102.342
	0	N-acetyl-(L)-arginine	78134.8	60343.2	1.29484	0.0403763	10293.7	8854.4		42976.1	44694.2	0.961558	0.70328	6846.38	5150.34
	0	Val-Val	18523.8	11431.8	1.62036	0.0230339	3729.07	2281.1		9220.94	5954.06	1.54868	0.0645021	2344.53	1486.98
	C08317	12-Hydroxydodecanoic acid	1451.25	2277.44	0.637228	0.190318	462.118	959.043		1392.74	2125.5	0.655252	0.20399	149.747	905.713
	C15532	N-Acetyl-L-citrulline	12347.2	13804.9	0.894403	0.455411	2561.66	2606.44		16476.4	15532.3	1.06078	0.873866	2907.43	10659.2
	C03017	O-Propanoylcarnitine	636951	511654	1.24489	0.345611	154423	188983		430860	274916	1.56724	0.0931846	130725	64527.4
	C15699	gamma-L-Glutamylputrescine	17201.9	10576.9	1.62636	0.163283	5935.2	5860.78		6693.63	4575.13	1.46305	0.193672	2532.9	773.273
	0	Deoxyhypusine	34846.3	26100.3	1.33509	0.464742	15437.1	16239.9		13558.1	6393.73	2.12053	0.217619	9162.14	2780.63
	0	L-Ala-L-Glu	225831	346540	0.651673	0.0496903	57434.6	77496		166065	234860	0.707081	0.0665753	16587.9	50443.6
	C03738	gamma-L-Glutamyl-D-alanine	20968.5	22197.6	0.944628	0.730631	5753.56	3526.96		12705.1	8238.19	1.54222	0.111952	3368.96	3416.91
	C04020	N2-(D-1-Carboxyethyl)-L-lysine	8774.89	9456.04	0.927967	0.807352	4332.56	3088.43		3921.2	3771.38	1.03973	0.917574	1267.32	2428.33
	0	Leu-Ser	6123.72	4848.62	1.26298	0.420365	2276.3	1861.28		4728.93	2167.88	2.18136	0.0911467	1924.27	1654.07
	C01118	O-Succinyl-L-homoserine	11034	23345.9	0.472631	0.0660336	3862.33	9066.46		7577.1	10727.8	0.706307	0.278657	430.85	4772.34
	C00864	Pantothenate	1.60277e+06	1.42212e+06	1.12702	0.486033	225940	420441		1.23255e+06	922739	1.33575	0.29934	480346	199623
	C00140	N-Acetyl-D-glucosamine	18068.8	27192.5	0.664475	0.286196	9080.47	12495.2		9434.96	11829.9	0.797552	0.277409	2082.16	3337.6
	C00542	Cystathionine	17831.4	14195.1	1.25617	0.592512	9580.46	8581.92		8696.17	4939.85	1.76041	0.0431803	2379.15	1427.52
	C10429	Apiole	782.039	1058.65	0.738712	0.560026	527.473	719.663		1296.7	2136.5	0.606927	0.0247002	411.881	384.033
	C04223	(+/-)-6-Hydroxy-3-oxo-alpha-ionone	1076.13	1234.12	0.871977	0.665996	509.108	475.045		1791.21	3133.31	0.571667	0.451333	924.067	3039.59
	C14433	Bendiocarb	10369.2	10161.3	1.02046	0.909856	1899.25	2935.89		11776.1	8518.69	1.38238	0.211047	3981.02	2009.93
	0	N-acetyl -D- glucosaminitol	29462.7	32343.6	0.910929	0.693647	9631.43	10069.8		21111.6	17197.3	1.22761	0.373143	6331.45	5060.39
	C00766	Flavanone	90469.5	27173.6	3.32932	0.515883	167531	54347.1		11192	11820.6	0.946822	0.9671	22384	18755.2
	C00931	Porphobilinogen	4895.66	5728.07	0.854678	0.525945	1305.41	2068.27		5690.78	4155.08	1.36959	0.0945988	1101.64	1088.42
	C00386	Carnosine	67639.3	70577.8	0.958365	0.917608	45416.9	29393.8		157917	451249	0.349955	0.105826	36118.7	257363
	C08322	(9Z)-Tetradecenoic acid	11240.2	9763.47	1.15125	0.130969	896.01	1380.26		6734.53	6968.32	0.966449	0.824747	1437.66	1420.89
	C05655	5-(2'-Carboxyethyl)-4,6-dihydroxypicolinate	11209	8971.68	1.24938	0.557646	6552.95	2364.2		5790.41	3441.18	1.68268	0.327977	2343.72	3659.14
	C00881	Deoxycytidine	171008	173029	0.988321	0.968097	48504.4	82837.3		110664	87311.7	1.26746	0.359504	41666.3	17540.7
	C00526	Deoxyuridine	9932.23	6093.36	1.63001	0.135777	3651.09	2346.45		5798.73	3690.9	1.57109	0.208732	2641.42	404.806
	0	[PR] Cacalol	614.712	475.033	1.29404	0.73251	515.622	584.569		1676.81	1546.85	1.08402	0.764302	726.856	369.493
	0	[FA dioxo(12:0)] 9,12-dioxo-dodecanoic acid	2606.13	1244.1	2.09479	0.426413	2955.76	417.551		1511.55	1278.95	1.18187	0.51761	523.194	426.911
	0	Leu-Pro	78204.5	75457.1	1.03641	0.872916	22264.7	24233.6		68124.5	52255.6	1.30368	0.216541	19566.9	10354.2
	0	Ile-Pro	30273.6	30155.5	1.00392	0.988863	6558.62	14545.9		24843.3	20034.9	1.24	0.161918	4942.26	3208.51
	C06424	Tetradecanoic acid	171821	262866	0.653643	0.0155151	43002.6	25845.3		164165	243451	0.674325	0.0147843	29420.8	35669.9
	0	[FA methyl(13:0)] 12-methyl-tridecanoic acid	11812.4	11069.5	1.06712	0.683756	2077.31	2767.48		10362.7	7890.67	1.31329	0.43284	5431.59	1003.8
	C05570	Ergothioneine	189630	166928	1.136	0.468986	51144.4	26096.2		134235	142265	0.943561	0.591863	20859.2	19209.9
	0	N1,N8-diacetylspermidine	9010.97	8264.19	1.09036	0.830207	6130.24	2147.25		8074.27	7701.93	1.04834	0.850814	3270.71	1831.33
	C00117	D-Ribose 5-phosphate	102554	89491	1.14596	0.561078	37141.1	18791.2		51291.6	38132.2	1.3451	0.394993	26526.8	2607.28
	0	Leu-Val	66094.4	58614.7	1.12761	0.553442	21731.1	7520.99		36013.3	32821.9	1.09724	0.740672	14514.1	11241.7
	C05932	N-Succinyl-L-glutamate 5-semialdehyde	4795.23	3913.07	1.22544	0.501092	1761.88	1724.29		3699.68	2585.99	1.43067	0.253131	1542.48	640.688
	0	Suberylglycine	356.552	598.969	0.595276	0.360383	417.884	233.627		32677.3	28565.5	1.14394	0.716967	18861	9917.13
	0	Ala-Ala-Ala	416159	478428	0.869846	0.511457	24677.9	166727		243352	191700	1.26944	0.146427	39214.9	47526.6
	0	Gly-Arg	3258.57	2891.89	1.1268	0.407851	590.598	574.861		1916.06	1871.69	1.02371	0.878309	416.568	366.831
	C02862	O-Butanoylcarnitine	1.25636e+06	765838	1.6405	0.07488	320904	323728		701183	383567	1.82806	0.0812802	248730	48215.3
	0	Gamma-Aminobutyryl-lysine	30169.5	25835.9	1.16774	0.720532	17676.3	14836.3		12940.8	7131.23	1.81466	0.380704	11302.9	1392.48
	C03794	N6-(1,2-Dicarboxyethyl)-AMP	110560	75159.7	1.471	0.166697	38883.7	14678.4		55125.7	32424.7	1.70012	0.0322089	11912.5	11188.2
	C04390	N6-Acetyl-LL-2,6-diaminoheptanedioate	14168.8	10260.6	1.38089	0.200803	3956.03	3730.93		10023.6	6823.4	1.46901	0.0911065	2040.68	2421.37
	C15767	gamma-Glutamyl-gamma-aminobutyraye	60707.9	60078.7	1.01047	0.969105	22266.2	21809		39063.5	38259.1	1.02103	0.925674	12446.9	10873.5
	C03415	N2-Succinyl-L-ornithine	237975	161761	1.47115	0.0111842	11287.9	30932.4		165574	75876.1	2.18216	0.00437991	27759.2	29288.7
	0	Leu-Thr	312081	214317	1.45616	0.308126	154719	64644.2		174231	158599	1.09856	0.495957	25204.3	34695
	0	Glu-Ser	18230.2	2100.51	8.67895	0.0064673	4787.47	385.626		15168	1771.26	8.56337	0.0105053	4671.89	102.42
	0	Ile-Ser-Ser-Tyr	1760.65	919.999	1.91375	0.214227	341.799	1063.77		899.756	614.383	1.46449	0.680793	1091.81	726.289
	0	Ile-Phe-Thr-Pro	21301.1	24190.5	0.880557	0.209186	2281.57	3338.75		20653.7	23928.6	0.863141	0.24179	692.787	4498.23
	0	Asp-Leu-Met-Cys	78794.2	2702.67	29.1542	0.000850579	11458	1111.29		63398.3	1832.55	34.5956	0.0125189	22887.4	810.473
	C00884	Homocarnosine	1.80976e+06	1.34771e+06	1.34284	0.405596	882396	496795		1.47206e+06	1.15785e+06	1.27138	0.146384	160976	319014
	C06185	Slaframine	180225	132810	1.35701	0.182778	45770.6	43203.7		134484	88915.4	1.5125	0.169657	50286.4	21225.1
	C07807	Pirbuterol	42459.3	32711.3	1.298	0.18471	8294.08	9955.29		29733	24042.6	1.23668	0.323681	8591.59	5991.81
	0	[FA dimethyl(13:0)] 2,5-dimethyl-2E-tridecenoic acid	26185	15615.7	1.67684	0.316295	17561.5	2753.16		24078.8	16385.5	1.46952	0.433973	16158.9	7506.48
	C04204	N-(2,3-Dihydroxybenzoyl)-L-serine	26849	22383.3	1.19951	0.460441	8623.57	7313.76		17464	13964.8	1.25057	0.410364	6983.45	3130.22
	C03592	5-Methyl-2'-deoxycytidine	7242.99	6311.84	1.14752	0.633939	2143.33	3008.05		5247.18	3132.01	1.67534	0.189602	2493.22	858.888
	C03366	5-Phosphonooxy-L-lysine	8538.42	0	#DIV/0!	0.0102297	2947.43	0		4724.38	0	#DIV/0!	0.005709	1327.65	0
	0	2-isocapryloyl-3R-hydroxymethyl-&gamma;-butyrolactone	2012.65	3204.11	0.628148	0.154292	933.875	1116.62		3209.03	16410.5	0.195547	0.0564757	2085.52	8948.07
	C16665	[FA methyl(14:0)] 12-methyl-tetradecanoic acid	29446.3	40547.2	0.726222	0.0886416	6476.71	8612.95		36556.8	54262.4	0.673704	0.00236305	1933.99	4744.43
	C00475	Cytidine	1.34168e+06	1.17066e+06	1.14609	0.613896	426503	480610		768374	608273	1.2632	0.315974	258360	106758
	0	Tiglylcarnitine	4181.46	4719.98	0.885905	0.717124	1398.66	2427.67		2480.15	2080.1	1.19232	0.384179	740.616	372.356
	0	N-Undecanoylglycine	1166.57	951.606	1.2259	0.805071	516.991	1536.49		453.978	734.79	0.617833	0.667221	591.052	1073.21
	0	N-Undecanoylglycine	6590.77	7745.95	0.850866	0.778049	3548.16	6856		4534.69	7085.54	0.639992	0.587388	2289.16	8234.49
	0	penem CGP31608	6391.74	5988.34	1.06736	0.835735	3505.46	818.517		6057.43	3041.46	1.99162	0.0674881	2224.72	745.317
	C02067	Pseudouridine	68352.6	63575.5	1.07514	0.539675	9731.47	10994.6		63561.3	48943.3	1.29867	0.0867091	11369	8197.51
	C00299	Uridine	253687	197348	1.28548	0.24719	54340.8	68472.2		177046	118989	1.48793	0.0652006	42532.9	17633.5
	0	Arg-Lys-Val-Ser	17272.5	13786.7	1.25284	0.43188	5220.86	6391.7		7317.44	6617.43	1.10578	0.587672	2020.62	1339.64
	C13790	2S-Hydroxytetradecanoic acid	3394.68	4165.13	0.815022	0.402722	1293.75	1116.79		2939.78	3650.88	0.805224	0.279879	590.742	1009.21
	0	Leu-Asn	39339.3	32540	1.20895	0.310245	9409.18	7819.63		29317.8	22738.8	1.28933	0.200144	7621.4	4592.92
	C05340	beta-Alanyl-L-arginine	3550.87	2576.41	1.37822	0.15992	952.275	737.945		1573.58	1171.54	1.34317	0.0591668	278.569	184.747
	0	2-Methylbutyroylcarnitine	40931.2	31270.6	1.30893	0.365554	16110.7	11049.8		23701.3	14704.9	1.6118	0.221565	11564.8	4223.48
	0	N-(octanoyl)-L-homoserine	201114	117475	1.71196	0.0538494	44467.4	53275.2		116474	60581.3	1.9226	0.00728538	21850.1	14687.2
	0	Lys-Val	271112	238655	1.136	0.58989	84830.5	76116.3		194877	154012	1.26534	0.172236	44888.5	22561.5
	C03274	Glycerophosphoglycerol	190176	182697	1.04094	0.863676	60599.7	57379.9		147339	112673	1.30767	0.161474	37379.7	15162.2
	0	5-6-Dihydrouridine	10771.4	8538.22	1.26155	0.169736	374.786	2486.13		9607.2	7791.71	1.233	0.143098	1823.83	921.108
	0	Glu-Val	8052.65	6940.19	1.16029	0.538914	2719.46	2040.22		4669.64	3287.67	1.42035	0.256107	1834.35	1133.12
	0	CPPU	941.786	4118.04	0.228698	0.164157	433.54	3470.64		362.315	1370.13	0.264439	0.0640194	500.424	708.904
	C01594	Linamarin	24855.7	19451.4	1.27783	0.245285	5891.73	5978.19		15084.9	12975.9	1.16253	0.410239	2641.07	3908.69
	0	Hydroxybutyrylcarnitine	477774	408558	1.16941	0.546185	138266	166059		281605	246114	1.14421	0.43991	51649.8	68018
	0	Glu-Thr	5859.43	6517.95	0.898969	0.760141	2763.83	3054.88		3112.66	2227.01	1.39769	0.155055	857.761	653.574
	C01136	S-Acetyldihydrolipoamide	223929	482346	0.464251	0.0383572	76440.9	158145		148347	307793	0.481972	0.00853512	64335.3	36893.5
	0	3-4-DihydroxyphenylglycolO-sulfate	108782	78425	1.38708	0.254863	39030.8	27313.4		69425.4	53209.1	1.30477	0.297895	25106.5	10158.3
	0	[FA (10:0)] 10-bromo-decanoic acid	17467.9	9883.38	1.7674	0.0346563	4180.93	3648.53		10655.4	9635.65	1.10583	0.814998	6941.19	4518.54
	0	Glu-Cys	32169.3	33306.2	0.965865	0.802619	6218.64	6088.1		27407.5	18107.3	1.51362	0.0993162	5008.3	7782.17
	C11623	Triton X-100	2613.95	1903.59	1.37317	0.064154	215.347	517.33		1736.62	1666.71	1.04195	0.798478	398.098	339.66
	C00559	Deoxyadenosine	19360.9	16138.8	1.19965	0.597572	8774.8	7512.31		14107.3	8881.35	1.58842	0.19523	6221.55	2527.15
	C05512	Deoxyinosine	4953.27	0	#DIV/0!	0.0252738	2381.75	0		3362.69	0	#DIV/0!	0.0259486	1633.15	0
	0	N-Acetylvanilalanine	2729.13	3828.69	0.712809	0.282546	956.256	1555.74		1843.42	1953.08	0.943854	0.733607	540.356	272.016
	C03150	N-Ribosylnicotinamide	4555.46	3817.76	1.19323	0.502581	1275.19	1620.32		2772.25	2064.8	1.34262	0.163008	763.669	334.76
	0	Val-His	860851	789667	1.09014	0.411093	87860.5	132955		581349	478019	1.21616	0.210814	111455	96077.4
	0	[FA (16:0)] 2-hexadecenoic acid	9274.21	6288.33	1.47483	0.0881009	1566.03	2379		4970.5	4569.91	1.08766	0.831649	3323.04	1139.05
	C08362	(9Z)-Hexadecenoic acid	205647	385586	0.533336	0.00793084	40253.5	71165		204353	309731	0.659774	0.01664	50682.5	29424.5
	C00010	CoA	15307.2	13995.2	1.09374	0.709794	5108.37	4357.99		11018.8	9633.57	1.1438	0.557064	3851.22	2088.29
	C00010	CoA	288052	279080	1.03215	0.945101	170884	182324		340815	371741	0.916807	0.588573	63646.3	86922.1
	C00010	CoA	111601	138073	0.808278	0.495683	51693.7	51564.4		107096	117189	0.913874	0.722531	37914.2	38776.7
	C02812	Ascorbate 2-sulfate	69807.7	52828	1.32141	0.337584	23692.4	22367.2		37554.4	19773.4	1.89924	0.0188941	7960.78	7814.28
	C15497	1-(beta-D-Ribofuranosyl)-1,4-dihydronicotinamide	50400.7	96766.8	0.520847	0.133026	21955.6	45190.7		36914.8	62601.5	0.589679	0.16608	16978.9	26859.3
	0	ancymidol	1497.27	2282.03	0.656113	0.545653	1960.64	1450.81		1898.15	4527.81	0.41922	0.0414962	1634.65	1054.38
	C00249	Hexadecanoic acid	6.90309e+06	1.26372e+07	0.546253	0.114444	2.18192e+06	5.26404e+06		6.69352e+06	9560846	0.700097	0.0535332	1.96082e+06	981696
	0	5-Methylcytidine	36862	36321.9	1.01487	0.953823	12497.6	12804.4		22960.4	16446.5	1.39607	0.275577	9252.46	5067.87
	C00670	sn-glycero-3-Phosphocholine	47875000	39475000	1.21279	0.110429	6.27767e+06	6.41476e+06		38475000	33050000	1.16415	0.0590792	3.82829e+06	2.08726e+06
	C05131	(1-Ribosylimidazole)-4-acetate	45060.9	29790.4	1.5126	0.235182	18907	12717		31733.1	18400.2	1.7246	0.104408	11774.7	4300.98
	C01075	N-Sulfo-D-glucosamine	5627.48	5906.92	0.952693	0.843749	2074.35	1747.37		4055.66	2868.15	1.41403	0.208915	1191.45	1194.88
	0	Leu-Ala-Gly	4977.74	4411.64	1.12832	0.548152	1503.71	909.593		2712.42	2842.92	0.954095	0.846394	699.425	1073.72
	0	[FA (6:0)] O-hexanoyl-R-carnitine	64802.3	36657.9	1.76776	0.0692771	18395.4	17625.5		41577.1	21050.6	1.97511	0.0240817	10621.2	4004.09
	0	Hexanoylcarnitine	23544.2	17363.8	1.35594	0.270515	8891.61	3936.83		23753.1	14963.1	1.58744	0.231436	11385.6	5467.3
	0	Leu-Lys	333924	228193	1.46334	0.0611993	23119.8	74845.7		197532	130626	1.51219	0.0551651	46045.1	18312.4
	C02827	D-Glucose 6-sulfate	4458.63	3257.98	1.36852	0.0427622	691.032	629.862		3414.91	2209.11	1.54583	0.0902835	949.812	690.635
	C00092	D-Glucose 6-phosphate	144844	70783.9	2.04629	0.0909538	61698.1	22355.9		114195	31974.5	3.57143	0.0281242	42425.7	8123.06
	0	Glu-Leu	1150.02	1233.39	0.932412	0.65019	295.862	178.685		965.512	887.255	1.0882	0.581971	209.32	167.964
	0	Glu-Leu	129699	93600.4	1.38567	0.185442	34789.3	33463.4		80731.4	52559.6	1.536	0.127164	25925.2	17097
	0	Ala-Asp-Gly	22738.2	17985.6	1.26424	0.529628	13388.6	1115.15		17022.9	5253.97	3.24001	0.0160701	4865.54	592.476
	C08334	Lotaustralin	32989.2	21664.9	1.5227	0.164952	10884.2	9232.81		19658.4	14360.5	1.36892	0.158281	5650.51	2350.02
	C10626	Zinnimidine	4180.52	3841.74	1.08818	0.672456	618.47	1358.83		3624.4	3773.36	0.960524	0.866551	623.25	1540.77
	0	[FA (17:2)] 10E,16-heptadecadien-8-ynoic acid	22642.1	12692.6	1.78389	0.122566	6145.1	8939.59		13408.8	5381.29	2.49175	0.462862	17119	10762.6
	0	3-Methoxy-4-hydroxyphenylethyleneglycolsulfate	145458	110205	1.31989	0.220849	36826.4	36148.6		120146	79913.9	1.50344	0.0650722	26115	24275.5
	C00378	Thiamin	9573.57	10431.8	0.917727	0.750889	3067.58	4129.47		7274.53	6481.21	1.1224	0.486632	1620.1	1395.06
	C08767	12alpha-Hydroxyamoorstatin	115.355	0	#DIV/0!	0.391002	230.71	0		0	0	#DIV/0!	#DIV/0!	0	0
	0	sodium dodecyl sulfate	60488.4	41693.2	1.4508	0.491036	42856.3	27005		34168	45706.1	0.74756	0.29409	14497.9	13879.9
	C00212	Adenosine	49000000	50175000	0.976582	0.78999	6.4591e+06	5.41256e+06		41200000	38500000	1.07013	0.535219	7.6555e+06	1.48549e+06
	C00294	Inosine	993321	1.21863e+06	0.815111	0.436984	377014	388325		592518	679787	0.871622	0.430027	182291	82051
	C12100	omega-Cyclohexylundecanoic acid	21591.2	32452	0.665327	0.150702	8240.12	10192.3		31180	38529.3	0.809253	0.188748	8241.72	5021.89
	0	[FA oxo(16:0)] 3-oxo-hexadecanoic acid	33113.5	24912.5	1.32919	0.280178	8547.22	10771.5		15219.4	15323.1	0.993232	0.986783	10956.6	4234.29
	0	[FA (17:0)] heptadecanoic acid	61914.1	93778.1	0.66022	0.223339	19513.1	40399		81183.7	109751	0.73971	0.0420093	14725.6	16490.8
	0	16-hydroxypalmitate	12331.9	12591.6	0.979374	0.919404	4042.3	2761.86		8524.12	12931.8	0.659157	0.0165737	1994.38	1766.18
	0	Leu-Ala-Ala	4877.84	4105.82	1.18803	0.430924	1358.34	1222.7		2542.66	2077.66	1.22381	0.355131	689.804	619.99
	C03296	N2-Succinyl-L-arginine	7736.65	6957.76	1.11195	0.591241	2459.96	1053.3		4022.86	3840.31	1.04753	0.765226	766.522	880.28
	C05283	Gamma-Glutamylglutamine	98087.5	95720.5	1.02473	0.93292	48031.6	22488.6		61714.6	55485.7	1.11226	0.627093	22203.2	7981.76
	0	Glutarylcarnitine	18853	12142.6	1.55263	0.120142	4345.72	5875.32		13365	7003.04	1.90846	0.00651703	2034.89	2330.83
	0	[FA hydroxy(10:0)] N-(3S-hydroxydecanoyl)-L-serine	7607.79	5846.74	1.3012	0.34658	2683.38	2144.55		5132.73	3451.67	1.48703	0.138174	1547.17	1179.64
	C00345	6-Phospho-D-gluconate	4359.94	2814.89	1.54888	0.184623	1766.46	843.583		2759.26	1262.08	2.18628	0.126227	1436.19	344.304
	0	DOPAsulfate	15866.9	15058.9	1.05366	0.923571	11277.1	11565.2		4993.5	3342.42	1.49398	0.608649	5684.28	1453.09
	C01449	Queuine	18315.9	13682.9	1.3386	0.233868	4421.8	5389.89		12661.1	9515.19	1.33062	0.124426	3004.05	1012.38
	C08249	Pyrimidine 5'-deoxynucleotide	81911.3	58044.1	1.41119	0.189708	16727.6	26697.8		52691.6	32390.6	1.62676	0.119414	18869.2	2743.62
	C06427	[FA (18:3)] 9Z,12Z,15Z-octadecatrienoic acid	14395.6	10053.5	1.4319	0.348322	3984.81	7312.52		6691.77	5534.12	1.20918	0.838842	8777.55	6390.56
	C04867	Methyl (2E,6E)-(10R,11S)-10,11-epoxy-3,7,11-trimethyltrideca-2,6-dienoate	4806.97	2085.14	2.30535	0.12212	1713.52	2427.17		4910.86	2551.53	1.92467	0.0947065	1594.08	1761.78
	C02494	1-Methyladenosine	62542.8	49255	1.26978	0.187548	10896	13992		44076	36925.4	1.19365	0.399536	13625	7160.32
	0	[FA (18:1)] 9Z-octadecenamide	7864.4	12090.6	0.650457	0.486099	9094.76	6756.72		10542.4	13737.9	0.767393	0.0242401	1205.54	1679.42
	C00712	[FA (18:1)] 9Z-octadecenoic acid	2.42917e+06	4.96939e+06	0.488827	0.0189695	609659	1.25372e+06		3.02517e+06	4.68866e+06	0.64521	0.0135284	733943	317860
	C08432	Crotonoside	183836	207994	0.88385	0.683659	89277.1	68531.5		118053	107776	1.09536	0.613084	35087.5	12862.6
	C01762	Xanthosine	6829.99	11517.4	0.593016	0.0359131	1245.54	2798.1		6308.5	7508.52	0.840179	0.490515	1798.69	2692.85
	C13792	[FA methoxy(16:1)] 2-methoxy-5Z-hexadecenoic acid	3710.65	3753.88	0.988485	0.989534	2855.24	5544.37		2485.25	1157.12	2.1478	0.50353	2914.73	2314.24
	C01530	Octadecanoic acid	5.44052e+06	9.69822e+06	0.560982	0.18241	2.09193e+06	4.87329e+06		7.86027e+06	1.01134e+07	0.777213	0.0645532	1.62512e+06	990288
	0	N4-Acetylcytidine	2436.68	2169.66	1.12307	0.539826	422.117	693.119		1750.3	1711.84	1.02247	0.95933	1331.38	468.837
	C01514	[Fv] Luteolin	12887.2	10786.6	1.19474	0.713107	9600.24	4738.11		8667.16	17961.9	0.48253	0.0191428	2950.39	4639.44
	C03838	5'-Phosphoribosylglycinamide	11535	0	#DIV/0!	0.00359703	2761.8	0		5894.22	0	#DIV/0!	0.0245091	2801.47	0
	0	[FA (16:0/2:0)] Hexadecanedioic acid	761007	435698	1.74664	0.0261764	155272	158359		410622	371253	1.10605	0.845026	284074	260862
	C00473	Retinol	2823.73	2777.23	1.01675	0.977878	2243.2	2306.88		8486.16	5000	1.69723	0.485892	8616.22	2457.72
	0	Leu-Val-Gly	2597.68	2676.18	0.970667	0.883364	689.602	758.778		4458.31	2714.39	1.64247	0.271965	1930.73	2137.98
	0	Leu-Arg	6933.99	6848.38	1.0125	0.956512	2687.88	1240.85		7064.53	7157.2	0.987052	0.915739	1189.65	1185.81
	0	Orotidine	7486.42	3097.2	2.41716	0.0122462	1937.81	1380.67		5519.62	1901.4	2.90293	0.028022	1867.35	367.697
	C04462	N-Succinyl-2-L-amino-6-oxoheptanedioate	165867	153324	1.08181	0.248054	14478.7	13198.7		137317	125771	1.0918	0.575154	36449.2	7029.53
	0	Pro-Ser-Ser	11025.6	9136.69	1.20674	0.508311	4793.56	2053.7		8307.37	6213.35	1.33702	0.176734	2064.34	1784.23
	C03406	N-(L-Arginino)succinate	22467.4	24965.5	0.899937	0.826775	14639.1	16216.1		9161.32	3279.77	2.79328	0.0844895	4733.31	1412.94
	C04521	2,7-Anhydro-alpha-N-acetylneuraminic acid	54979.2	88370.6	0.622143	0.0227556	17414.7	11564.4		110416	108736	1.01544	0.95209	34822.7	40699
	C08341	Sarmentosin epoxide	44074.8	58737.6	0.750367	0.184842	13304.1	14345.8		64043	79151.5	0.809119	0.257824	17424.3	16748.5
	0	Phe-Ala-Gly	1971.51	1906.26	1.03423	0.904418	621.779	831.632		450.424	453.45	0.993327	0.99407	550.016	554.6
	C10462	[6]-Gingerol	29221.2	236009	0.123814	0.39109	7071.52	413642		58699.8	65226.7	0.899936	0.68303	16152.9	25482.6
	C04780	[FA oxo(5:1/5:0/8:0)] (1S,2S)-3-oxo-2-(2'Z-pentenyl)-cyclopentaneoctanoic acid	9718.62	4724.18	2.05721	0.213149	4442.28	5577.49		3743.47	2020.42	1.85281	0.596797	4656.09	4040.84
	C14767	[FA hydroxy(18:2)] 9S-hydroxy-10E,12Z-octadecadienoic acid	8889.74	6523.3	1.36277	0.405862	2900.32	4359.95		3587.28	5555.11	0.645763	0.534581	4165.68	4283.85
	C13838	[FA methyl(18:0)] 11R,12S-methylene-octadecanoic acid	6987.9	12742.5	0.548394	0.106345	3001.75	4997.64		8561.74	12002.4	0.713333	0.00776535	1243.49	437.317
	C00170	5'-Methylthioadenosine	1.0823e+06	46329.4	23.3611	0.234869	1.39776e+06	21220.7		52890	50531.5	1.04667	0.827509	17733	10294.8
	0	Phenethylamineglucuronide	2809.41	3294.1	0.852861	0.0535086	315.264	243.441		3463.48	3517.89	0.984534	0.899054	468.155	671.115
	C13815	Tetrapentylammonium	1520.79	4094.42	0.371431	0.240716	1995.36	3304.92		7031.86	2157.64	3.25905	0.333194	8340.72	2506.66
	C00869	2-Oxooctadecanoic acid	48332.5	47904.9	1.00893	0.980291	18086.5	27596.2		24183.7	24538.2	0.985553	0.968813	14532.6	9335.77
	C16512	[FA (16:2)] N-hexadecyl-ethanolamine	26339.2	42157.8	0.624778	0.0314441	8724.17	6972.8		44469.2	48785.4	0.911526	0.706043	20170.3	6267.79
	C02934	[SP] 3-dehydrosphinganine	20889.1	35131.2	0.594603	0.0614709	1758.46	9899.28		14728.6	25869.2	0.569349	0.179455	12560.6	5943.23
	C10394	Pseudopurpurin	4379.4	4063.28	1.0778	0.498076	662.125	573.349		4102.83	3777.63	1.08609	0.524882	821.479	475.82
	C00777	[PR] Tretinoin/All-Trans Retinoic Acid	6270.16	8425.39	0.744198	0.571773	4227.76	5792.98		15348.6	15403.4	0.996438	0.99354	11084.7	6562.27
	C03045	[FA hydroxy(18:0)] 2S-hydroxy-octadecanoic acid	57348.6	24956.1	2.29798	0.437602	72246.7	9910.62		13954.3	20279	0.688115	0.0622773	2018.37	4560.61
	0	Leu-Leu-Gly	8059.93	5684.47	1.41789	0.227862	2265.47	2701.37		3808.33	2709.41	1.40559	0.0758164	817.569	580.986
	C00836	Sphinganine	4774.97	12412.2	0.384699	0.0112639	3314.5	2266.1		10447.5	10891.6	0.959224	0.862982	4159.95	2569.01
	0	Glu-Phe-Phe-Tyr	1911.28	2943.18	0.649392	0.600601	2634.19	2648.93		2713.01	4194.19	0.646849	0.44675	3191.71	1535.95
	C06428	[FA (20:5)] 5Z,8Z,11Z,14Z,17Z-eicosapentaenoic acid	36936.2	31394.7	1.17651	0.682216	15797.6	20270.1		25844.7	21281.5	1.21442	0.784763	29670.6	8906.08
	0	Glu-Arg	8591.05	6127.44	1.40206	0.166721	2610.33	1544.19		3155.11	2932.82	1.0758	0.768703	1375.84	154.15
	C12270	N-Acetyl-aspartyl-glutamate	2.62125e+06	2.57762e+06	1.01693	0.970297	1.89041e+06	1.18422e+06		1202968	643206	1.87027	0.170036	468976	541277
	C00219	[FA (20:4)] 5Z,8Z,11Z,14Z-eicosatetraenoic acid	8353738	1.28664e+07	0.649269	0.0743272	2.39225e+06	3.32539e+06		1.16822e+07	1.32735e+07	0.88012	0.339748	2.4576e+06	1.79806e+06
	C00127	Glutathione disulfide	433404	448042	0.967329	0.933699	228928	247881		227784	153172	1.48711	0.107251	66610.1	21408.3
	C16522	Icosatrienoic acid	47175.7	125382	0.376254	0.010238	14337.2	32020.5		65382.4	126893	0.515257	0.0100408	19855.8	25577.9
	C00051	Glutathione	5.12139e+06	5.01637e+06	1.02094	0.608212	347176	151956		5.60908e+06	4.6629e+06	1.20292	0.258252	984089	1.14751e+06
	C00051	Glutathione	25661.9	22946.5	1.11834	0.504364	6373.57	4075.81		20418.6	18254.6	1.11855	0.423859	3543.55	3590.49
	C12392	Stealthin C	2.85005e+06	2.78714e+06	1.02257	0.800027	185731	426901		2.55801e+06	1.54137e+06	1.65957	0.186185	595950	1.1593e+06
	0	[Fv Methyl(9:1)] 3',4'-Methylenedioxy-[2'',3'':7,8]furanoflavanone	4063.68	5573.18	0.729149	0.430408	1104.5	3230.85		2142.95	1584.54	1.35241	0.622986	1823.78	1103.48
	C16525	Icosadienoic acid	13394.4	28464.4	0.470568	0.0287074	5731.03	8349.85		21751.2	35564	0.611608	0.00377577	4474.53	2333.78
	C00270	N-Acetylneuraminate	481869	414356	1.16293	0.274168	64668.1	90279.9		398366	309929	1.28535	0.202378	107241	44716.2
	0	desferrioxamine G1	2500.34	2306.71	1.08394	0.802838	1369.51	453.468		2473.97	2250	1.09954	0.633324	563.412	688.816
	0	[Fv] Castillene B	4881.88	3854.64	1.26649	0.317622	1249.85	1408.12		2524.1	2116.83	1.1924	0.548941	1152.21	472.761
	0	[Fv] Ovalitenin B	5158.74	4785.55	1.07798	0.711227	923.895	1657.1		3850.39	2865.82	1.34356	0.283177	1494.7	423.87
	C16526	[FA (20:0)] 11Z-eicosenoic acid	59834	123208	0.485636	0.0593164	21877.5	44918		83160.8	144609	0.575072	0.00419573	17390.5	4563.49
	0	N2-N2-Dimethylguanosine	14435.4	14075.2	1.02559	0.921917	4136.7	5672.05		10887.6	9309.56	1.16951	0.480972	3605.16	2007.03
	0	[FA oxo(19:0)] 10-oxo-nonadecanoic acid	27843.1	35887.3	0.775849	0.222608	4771.29	10211.3		35634.4	40512.4	0.879594	0.568376	12330.8	10420.9
	C06425	[FA (20:0)] eicosanoic acid	11920.5	26734.6	0.445882	0.205068	7360.28	18123.2		17067.9	30102.9	0.566983	0.00154773	2696.19	3621.45
	C11866	[PR] 2,3-Didehydrogibberellin A10	13500.1	13651.9	0.988874	0.90852	1894.38	1682.07		14224.1	13342.3	1.06609	0.658722	3430.63	1384.79
	0	oxindole-3-acetyl-aspartate-N-beta-glucosyl-beta-1,4-glucose	16146.2	17828	0.905664	0.261179	1781.55	2038.19		5586.14	6276.37	0.890028	0.891877	6465.83	7270.13
	0	Cys-Gly-His	4052.9	3725.82	1.08779	0.372519	314.66	583.24		3760.22	3062.07	1.228	0.274823	964.985	608.074
	C14717	[FA oxo(4:0)] 11-oxo-5Z,9,12E,14E-prostatetraenoic acid	7904.41	2461.51	3.21121	0.0241167	2648.95	481.684		8439.39	2783.49	3.03195	0.0959473	4762.46	903.581
	C00909	Leukotriene A4	2042.02	1748.3	1.168	0.724547	1191.42	1051.87		2498.66	2034.37	1.22823	0.589958	1484.16	541.476
	C04742	[FA hydroxy(20:4)] 15S-hydroxy-5Z,8Z,11Z,13E-eicosatetraenoic acid	11856.9	12006.6	0.987534	0.925738	1137.92	2792.72		10419.4	10346.3	1.00707	0.978152	4734.8	1582.14
	0	beta-Citryl-L-glutamic acid	92249.3	78474.9	1.17553	0.47169	29775	19298.7		61895.9	51381	1.20465	0.409744	21154.3	8625.12
	C04544	gamma-L-Glutamyl-L-cysteinyl-beta-alanine	9197.18	7801.63	1.17888	0.602249	2805.99	4182.3		4324.88	3440.34	1.25711	0.363086	1613.49	562.306
	0	[FA (18:3)] N-(6Z,9Z,12Z-octadecatrienoyl)-ethanolamine	118913	124913	0.95197	0.883282	57068.9	53642.9		156194	100947	1.54729	0.555298	165967	24132.2
	C00055	CMP	29167.6	23702.5	1.23057	0.116046	4911.43	2974.84		19481.1	14490.4	1.34442	0.0408793	3079.13	2036.58
	C00105	UMP	193925	87401.3	2.21879	0.00599872	38903.5	20654.7		133651	51223.2	2.60918	0.0826087	64892.6	11544.6
	C00961	Sterigmatocystin	2598.64	2030.74	1.27966	0.271211	724.504	588.651		1976.01	1839.01	1.0745	0.725869	638.992	366.744
	C05547	Procollagen 5-(D-galactosyloxy)-L-lysine	2362.66	2110.52	1.11947	0.67507	727.73	881.423		1417.2	1089.3	1.30101	0.223897	371.133	307.021
	0	[FA (18:0)] N-(9Z-octadecenoyl)-ethanolamine	9960.2	19434.2	0.512508	0.018099	2697.01	4661.82		6992.25	18075	0.386846	0.0732796	8335.22	1858.25
	0	di-n-Undecylamine	187144	425175	0.440157	0.249518	224204	295072		1.24406e+06	541342	2.29811	0.460086	1.65501e+06	239091
	C09976	Uncinatone	11215.7	11329.5	0.989958	0.948249	2639.81	2070.19		9796.91	9517.13	1.0294	0.819059	1899.22	1350.25
	C13914	N,N-Dimethylsphing-4-enine	638.921	2563.59	0.249229	0.0261471	796.211	1014.11		1370.95	3770.27	0.363622	0.000536711	342.84	527.094
	C06429	Docosahexaenoicacid	938786	2.07505e+06	0.452416	0.040388	230638	692628		1.07015e+06	1.88683e+06	0.567168	0.00452349	284560	215179
	C00575	3',5'-Cyclic AMP	56482.3	35814.2	1.57709	0.043202	10409.7	12244.6		63319.4	32200.8	1.96639	0.11311	28219.2	4713.95
	C11896	Taxa-4(20),11(12)-dien-5alpha-yl acetate	50340.5	151177	0.33299	0.0210185	17351.1	49535		88637.8	202722	0.437239	0.00145741	25561.3	31035.9
	C00360	dAMP	7903.47	6460.5	1.22335	0.493002	2399.92	3121.85		4087.11	4033.33	1.01333	0.947786	1083.71	1143.23
	C00003	NAD+	518046	361961	1.43122	0.0775179	97998.6	108811		356413	272003	1.31033	0.153917	67071	78337.7
	C16527	[FA (22:4)] 7Z,10Z,13Z,16Z-docosatetraenoic acid	150433	423488	0.355225	0.0226309	53514.6	138836		262580	476722	0.550804	0.00533303	68065.2	73646.5
	C01225	sn-glycero-3-Phospho-1-inositol	27545.5	74743.2	0.368535	0.00629384	5351.35	15885.1		22458.2	21853.2	1.02769	0.958535	3886.51	21192.2
	C05953	Prostaglandin A2	27931.7	16291.7	1.71447	0.182711	13285.1	6045.42		13029.7	7404.79	1.75963	0.405319	10984.2	5345.19
	C00354	D-Fructose 1,6-bisphosphate	24828.6	7767.24	3.19658	0.137294	17024.1	6711.48		16965.6	1339.45	12.6661	0.126829	14900.4	437.863
	0	versicolorin B	22148.6	18184.4	1.218	0.600913	11984.6	7668.2		37836.5	27888.7	1.3567	0.0807627	7703.63	4971.26
	0	[FA oxo(21:0)] 20-oxo-heneicosanoic acid	17041.8	22349.4	0.762517	0.311398	6144.31	7346.39		27714.3	19151.8	1.44709	0.265232	12147.6	5443.84
	0	[FA oxo(21:0)] 2-oxo-heneicosanoic acid	18668.8	33040.7	0.565026	0.214473	8795.83	17760		13388.7	16813.1	0.796325	0.303336	3073.22	5107.52
	0	sinapoyltyramine	3268.27	2539.75	1.28684	0.290268	1046.82	651.601		2317.15	1354.38	1.71086	0.339305	1696.24	160.289
	0	1,2-dioctanoyl-1-amino-2,3-propanediol	333433	293875	1.13461	0.330637	30982.3	65176.9		221301	227213	0.973977	0.873301	44922.1	54909.6
	0	1,2-dioctanoyl-1-amino-2,3-propanediol	11108.8	6053.8	1.83501	0.135323	2066.26	5003.78		5806.47	3098.89	1.87372	0.385763	4484	3632.65
	C01081	Thiamin monophosphate	38697	27870.8	1.38844	0.389918	18723.8	13707.9		15234.3	9694.78	1.57139	0.18382	6107.16	3796.1
	0	Asp-Asp-Pro	28769.2	3264.92	8.8116	0.000602968	5044.78	2330.35		17498.6	694.036	25.2128	0.00162573	3891.33	1388.07
	0	[FA (20:5)] N-(5Z,8Z,11Z,14Z,17Z-eicosapentaenoyl)-ethanolamine	272877	330394	0.825916	0.458758	131604	45790.3		174801	194789	0.897388	0.83963	174183	59932.3
	0	Leu-Lys-Ser	9035.23	8740.43	1.03373	0.920854	3625.05	4375.71		5613.35	4330.41	1.29626	0.47254	2890.87	1551.95
	C01367	3'-AMP	1.02346e+07	9045331	1.13148	0.211175	1.31745e+06	1.05883e+06		8.70988e+06	7.42764e+06	1.17263	0.211999	1.28233e+06	1.31404e+06
	0	dXMP	495746	520835	0.951829	0.811834	134435	150227		368304	299620	1.22924	0.403727	129643	75873.3
	C01897	Camptothecin	44800.3	42639.3	1.05068	0.731874	10201.9	6159.59		36838.6	33982.3	1.08405	0.593666	5801.14	8242.17
	C00584	[FA oxo,hydroxy(2:0)] 9-oxo-11R,15S-dihydroxy-5Z,13E-prostadienoic acid	12469.1	9577.13	1.30196	0.331507	4677.46	2575.86		8194.93	7665.8	1.06903	0.761726	2334.15	2381.43
	C00639	[FA trihydroxy(2:0)] 9S,11R,15S-trihydroxy-5Z,13E-prostadienoic acid	6635.94	3947.59	1.68101	0.245836	3636.42	1619.68		4952.84	2331.83	2.12402	0.260906	3775.29	877.209
	0	Leu-Lys-Pro	5791.39	5602.25	1.03376	0.891552	1655.35	2074.66		4849.65	3340.74	1.45167	0.199997	1843.35	218.027
	0	Asp-Ser-His	44692.6	42393	1.05424	0.917424	24659.1	34434.9		17696.4	12531.4	1.41216	0.557145	15576.1	2473.02
	C01134	Pantetheine 4'-phosphate	11777.5	24998.4	0.471131	0.00259943	3954.28	3553.14		10529.8	18875.5	0.557855	0.1144	3653.4	7621.24
	C15331	17beta-Hydroxy-6beta-methyl-5alpha-androstan-3-one propionate	46403.5	73759.9	0.629116	0.447432	50134.3	44846.3		115816	117946	0.981941	0.952836	61849.9	27920.6
	0	[FA (12:0)] 12-[3]-ladderane-dodecanoic acid	5264.59	16583.3	0.317463	0.0532511	3390.37	7716.34		13253.9	28411.4	0.466498	0.00832768	3420.71	6067.51
	C06327	Chelirubine	13290.4	6661.66	1.99505	0.261435	9314.69	4184.26		7047.45	5913.2	1.19182	0.651979	2065.34	4212.28
	C00144	GMP	552880	568071	0.973259	0.902079	154627	178993		370086	301406	1.22787	0.371706	120625	70139.6
	0	Glu-Asp-Thr	15908.1	18081.2	0.879814	0.751243	7633.23	10566.6		7771.02	6769.8	1.14789	0.574968	3004.37	1354.22
	0	[FA (16:0)] N-hexadecanoyl-taurine	6990.55	1495.51	4.67437	0.0259693	1786.18	2991.01		4597.53	1700.63	2.70342	0.399505	5309.72	3401.26
	0	2-(acetylamino)-1-5-anhydro-2-deoxy-3-O-b-D-galactopyranosyl-D-arabino-Hex-1-enitol	236244	469353	0.503339	0.0920254	177895	147814		546876	535253	1.02171	0.949804	280803	214198
	0	Pro-Pro-Arg	2900.63	2170.71	1.33626	0.30457	1005.97	816.257		1624.38	1100.93	1.47546	0.191572	617.657	243.425
	0	[ST] (5Z,7E)-9,10-seco-5,7,10(19)-cholestatriene	174687	182641	0.956451	0.921984	46940.2	144180		183905	95064.5	1.93453	0.353677	161065	34433.7
	0	cis-5-Tetradecenoylcarnitine	382766	328052	1.16678	0.210744	26322.9	68148.3		240383	227873	1.0549	0.7754	77050.7	26662.9
	C05963	Thromboxane B2	2756.59	2262.54	1.21836	0.549206	1273.63	876.062		1919.39	1430.6	1.34167	0.286271	714.563	382.662
	0	2-monooleoylglycerol	53534.9	58848.5	0.909708	0.652963	16817.6	14876.2		58835	79565.7	0.739452	0.500687	32928.8	47076.5
	0	[FA hydroxy(23:0)] 2-hydroxy-tricosanoic acid	5117.05	9181.67	0.557311	0.228565	4819.86	3585.52		8316.52	10137.5	0.82037	0.279754	2167.21	2168.59
	0	Tetradecanoylcarnitine	887002	879092	1.009	0.941924	58174.1	193862		628535	634844	0.990062	0.964073	240357	109220
	0	Leu-Lys-Asp	31998.4	29088.7	1.10003	0.668596	10554.4	7344.04		20570.9	16989.7	1.21079	0.258251	4748.57	3022.34
	C00255	Riboflavin	8428.59	23837.1	0.353591	0.0322431	1761.97	8399.98		15933.1	19687.8	0.809285	0.625138	5497.07	13110.8
	C12198	6-(2-Hydroxyethyl)-5,6-dihydrosanguinarine	6441.18	4271.17	1.50806	0.644638	7824.16	3996.28		10715.6	7468.33	1.4348	0.584081	8965.61	6676.92
	C15723	Nostocyclopeptide A1	10926.1	9324.14	1.1718	0.466568	3539.52	1958.01		9821.2	10633	0.923654	0.788602	1185.27	5455.25
	C13856	2-Arachidonoylglycerol	33318.9	19148.7	1.74001	0.0942533	11610.3	7520.09		23597.5	14524.9	1.62462	0.417398	17750	10158.6
	C01310	4-Deoxy-beta-D-gluc-4-enuronosyl-(1,3)-N-acetyl-D-galactosamine	8550.26	8044.95	1.06281	0.77735	2368.17	2462.28		4578.72	3349.02	1.36718	0.287614	1797.51	983.792
	C06124	[SP] Sphing-4-enine-1-phosphate	86395.1	73628.7	1.17339	0.458099	25126.6	19969.7		63788.5	59412.5	1.07365	0.792286	28354.1	12997.2
	C06124	[SP] Sphing-4-enine-1-phosphate	160696	169750	0.946661	0.826863	55538.5	56544.1		117354	99110.4	1.18408	0.560139	53803.1	19360.2
	C01120	[SP] Sphinganine-1-phosphate	9773.25	7465.62	1.3091	0.408769	4350.69	2704.01		6979.74	6360.69	1.09733	0.772198	3736.52	1378.96
	0	[FA hydroxy(24:0)] 2-hydroxy-15-tetracosenoic acid	11825.2	20408.5	0.579427	0.335443	12122.1	11021.6		14362.8	21090.8	0.680996	0.0237281	3019.54	3284.83
	0	Succinyladenosine	78233.1	78443.9	0.997313	0.971971	3087.48	10741.4		85022.2	54633.1	1.55624	0.252734	41275.3	20924.9
	C00021	S-Adenosyl-L-homocysteine	113609	167535	0.678123	0.124236	35502.7	47817.6		96215.8	159954	0.601521	0.0319334	16246.4	36622.3
	C05437	[ST (2:0)] 5alpha-cholesta-8,24-dien-3beta-ol	20988.9	23362.5	0.8984	0.839464	16003.3	15731.1		22281.9	26550.7	0.839222	0.718394	19091.8	11637.2
	0	[FA hydroxy(24:0)] 2-hydroxy-tetracosanoic acid	17529	32140.6	0.545385	0.300461	20540.9	15266.6		32496.7	43244.8	0.751458	0.0986526	7088.68	8351.91
	C10547	Burseran	0	0	#DIV/0!	#DIV/0!	0	0		0	0	#DIV/0!	#DIV/0!	0	0
	C14663	Testosterone isocaproate	17120.2	47073.7	0.36369	0.219038	22429.2	36269.8		88625.3	110157	0.804536	0.61401	71002.2	35675.5
	0	[ST (2:0)] (5Z,7E)-(1S,3R)-21-nor-20-oxa-9,10-seco-5,7,10(19)-cholestatriene-1,3-diol	8520.52	13522.7	0.630089	0.526233	12128.2	8419.68		26037.5	28275.8	0.92084	0.808554	16162.8	6002.78
	C02528	[ST hydrox] 3alpha,7alpha-Dihydroxy-5beta-cholan-24-oic Acid	9970.55	3568.16	2.79431	0.0424941	3053.71	3857.77		7033.71	2194.15	3.20566	0.0458886	3024.11	2268.56
	0	9,12-Hexadecadienoylcarnitine	25524.8	19025.7	1.34159	0.254662	8195.8	6129.81		20091.8	16595.2	1.2107	0.502541	8762.72	3691.69
	0	[FA methyl(5:1/5:2/8:0)] methyl 8-[3,5-epidioxy-2-(3-hydroperoxy-1-pentenyl)-cyclopentyl]-octanoate	1642.03	30941.8	0.0530682	0.330502	1784.5	50573.8		65744	84601.5	0.777102	0.710065	49989	81694.8
	0	trans-Hexadec-2-enoylcarnitine	628010	643465	0.975981	0.881851	119653	158638		446014	429877	1.03754	0.860647	162992	52724.6
	C00019	S-Adenosyl-L-methionine	236987	138900	1.70617	0.531856	260327	125463		253082	430719	0.58758	0.110471	68219	160519
	C02990	[FA] O-Palmitoyl-R-carnitine	259435	293844	0.882901	0.768606	72714.4	205045		147067	128361	1.14573	0.655588	61687.8	50301
	C02990	[FA] O-Palmitoyl-R-carnitine	986651	933576	1.05685	0.779725	282161	226949		728585	712903	1.022	0.938644	344602	171706
	C00015	UDP	35778.4	24465.1	1.46243	0.00931689	4555.61	2162.43		29181	17035.4	1.71296	0.0417078	7622.04	3441.52
	0	Geranylgeranylcysteine	3292.49	2309.48	1.42564	0.52276	2210.95	1865.3		3159.88	6959.2	0.454058	0.19198	2527.55	4328.91
	C01192	Palmitoylglycerone phosphate	2610.28	4100.2	0.636624	0.0626457	287.129	1058.58		2268.86	3437.56	0.660019	0.0188044	569.426	430.777
	C00695	Cholate	10446.7	4150.26	2.51711	0.16937	6333.17	4874.23		7754.76	2278.59	3.40331	0.0887901	4440.42	2639.58
	0	1-20:0-2-18:1-phosphatidylserine	4309.58	4738.47	0.909487	0.750146	2019.79	1582.3		3458.94	4975.97	0.695129	0.228652	911.565	1956.59
	C00416	[GP (16:0)] 1-hexadecanoyl-2-sn-glycero-3-phosphate	164050	201052	0.815959	0.150507	22775.3	37151.8		127192	143705	0.885092	0.497553	39344	21702.9
	0	[FA (20:4)] N-(5Z,8Z,11Z,14Z-eicosatetraenoyl)-taurine	12324.3	22724.6	0.542335	0.0102554	2721.44	4415.77		19573.7	19436.9	1.00704	0.952932	4030.25	1655.26
	C10658	Magnoshinin	795347	101966	7.8001	0.410043	1.4499e+06	129690		74092.1	50312	1.47265	0.460913	37331.5	47191.9
	C01673	[ST (3:0)] (5Z,7E)-(1S,3R)-9,10-seco-5,7,10(19)-cholestatriene-1,3,25-triol	8785.63	11616.7	0.756293	0.503785	5896.42	5345.98		11990.9	16666.7	0.719456	0.0534635	3195.99	1508.59
	C15180	17beta-Hydroxy-4-mercaptoandrost-4-en-3-one 4-acetate 17-propionate	8263.35	17609.7	0.469249	0.388036	4053.19	18384.8		2952.79	8088.89	0.365043	0.179926	5905.59	908.528
	0	CPA(18:1(11Z)/0:0)	12442.5	13644.2	0.911924	0.642302	4237.74	2350.87		11645.4	11998.4	0.970577	0.916238	5744.49	2649
	C07874	1,4-Bis(2-ethylhexyl) sulfosuccinate	13482.4	19971.9	0.675068	0.536715	10103.5	16746.3		12920.2	15307.7	0.84403	0.359139	4103.02	2296.98
	0	Linoelaidylcarnitine	52782.7	39067.7	1.35106	0.349463	24064.8	9324.99		50033.7	37816.8	1.32305	0.185306	13983.5	6739.85
	0	Elaidiccarnitine	780299	743584	1.04938	0.828821	237091	222411		553893	522824	1.05943	0.79165	200583	92257.9
	0	Asp-Cys-Cys-Ser	9771.82	6825.32	1.4317	0.67744	11976.4	5585.13		1365.57	625.676	2.18256	0.502058	1866.27	726.139
	C00008	ADP	300628	141586	2.12329	0.0304206	89587.6	37476.1		179981	73667.2	2.44317	0.0830844	85076.4	26734.3
	0	Stearoylcarnitine	228952	168374	1.35979	0.377754	109589	58247.3		205994	127920	1.61033	0.221729	101364	22808.3
	C03910	(24R,24'R)-Fucosterol epoxide	13496.7	17769.6	0.759541	0.656305	12912.3	12911.6		19649	34413.2	0.570973	0.152952	4736.76	15576.9
	C00416	LPA(0:0/18:1(9Z))	72606.6	106630	0.680921	0.0477586	16942.1	21160.2		57783.8	87529.3	0.660166	0.00804147	11887.6	8300.34
	0	[PE (16:1)] 1-(1Z-hexadecenyl)-sn-glycero-3-phosphoethanolamine	30163.7	34209.5	0.881735	0.595296	9424.95	10906		29865.2	37779.8	0.790506	0.117428	6324.8	5909.76
	C00416	[GP (18:0)] 1-octadecanoyl-2-sn-glycero-3-phosphate	30560.4	31407.3	0.973037	0.881691	7121.63	8248.38		24512.2	24718.4	0.991661	0.974865	11584.2	3936.98
	0	[PC methyl(12:2)] 1-dodecyl-2-methyl-sn-glycero-3-phosphocholine	2300.3	2716.71	0.846723	0.473406	631.32	878.363		2197.06	2327.61	0.943912	0.756896	695.979	385.136
	C00035	GDP	49478	44813.6	1.10409	0.742783	17192.6	20940.1		27509.8	15152.5	1.81552	0.296516	19442.8	4891.95
	0	12-Hydroxy-12-octadecanoylcarnitine	21118.4	11238.2	1.87916	0.110048	6462.6	8205.62		17167.7	11352.2	1.51229	0.203706	7182.25	1189.86
	0	Trp-Cys-His	4959.97	4878.63	1.01667	0.895495	573.584	1024.19		5767.55	5478.45	1.05277	0.751251	1384.39	1047.77
	C15792	3-Dehydroteasterone	6584.81	20350.5	0.32357	0.258674	10132.6	18821.2		41914.4	75792.6	0.553014	0.247072	42961.3	29497.3
	0	[PE (16:0)] 1-hexadecanoyl-sn-glycero-3-phosphoethanolamine	71561.8	78929.9	0.906651	0.574632	5730.62	23062.5		62276.7	77746.3	0.801024	0.26537	20064	14870.4
	0	[GP (20:4)] 1-(5Z,8Z,11Z,14Z-eicosatetraenoyl)-sn-glycero-3-phosphate	7867.93	15465.6	0.508737	0.0119801	1463.64	3254.61		7901.77	14557.5	0.542799	0.00044406	762.399	1342.13
	C12333	Militarinone A	71963	7584.01	9.48878	0.402787	132262	12367.5		2029.47	4085.77	0.496716	0.673527	4058.93	8171.54
	C01747	Psychosine	4443.72	3840.64	1.15703	0.410043	767.725	1110.22		3380.15	2849.27	1.18632	0.601855	1806	358.527
	0	[PC (15:1)] 1-(1Z-pentadecenyl)-sn-glycero-3-phosphocholine	28545.2	32204.3	0.886379	0.707194	12089.4	14073.7		28276.9	33908.1	0.833926	0.0744073	4266.72	986.502
	0	Cholesterolsulfate	9653.53	13411.8	0.71978	0.441286	7218.04	5498.12		12429.6	15172.6	0.819213	0.229966	2010.16	3451.38
	C04230	[PC (14:0)] 1-tetradecanoyl-sn-glycero-3-phosphocholine	74305.2	81592.8	0.910684	0.330275	4793.18	12211.8		58038.7	79938.7	0.726041	0.117107	20109.1	1786.55
	0	Asn-Met-Cys-Cys	34814.8	22821.1	1.52555	0.286989	17819.3	8522.59		20832.3	17320.3	1.20277	0.305195	4731.62	4090.26
	0	Asp-Cys-Cys-His	289434	223740	1.29362	0.338965	104293	68508.8		214302	203168	1.0548	0.611423	35139.3	21307.1
	0	[PE (18:1)] 1-(9Z-octadecenoyl)-sn-glycero-3-phosphoethanolamine	125957	220320	0.571701	0.0284266	34100.3	52447.2		147092	235857	0.623651	0.0511604	58535.7	17150
	C04230	[PC (16:1)] 1-(1Z-hexadecenyl)-sn-glycero-3-phosphocholine	81307.8	69369.7	1.17209	0.165996	7168.92	12709.8		48464.2	48212.7	1.00522	0.987612	28825	9131.22
	C04230	[PC (15:0)] 1-pentadecanoyl-sn-glycero-3-phosphocholine	104622	116272	0.899804	0.617413	30793.1	31778.2		112656	116265	0.968964	0.880116	42294.8	14364.2
	C13903	[PC (16:2)] 1-hexadecyl-sn-glycero-3-phosphocholine	247767	217639	1.13843	0.126932	27909.2	17681.6		121748	126799	0.960167	0.901751	70511	30837.8
	0	2-16:1-lysoPG	14592	12501.8	1.16719	0.298329	3259.08	1200.31		7707.74	6720.12	1.14696	0.701864	4469.2	1723.1
	C00626	PIP(16:0/22:4(10Z,13Z,16Z,19Z))	10188.8	5312.56	1.91787	0.275177	7104.19	3100.81		23564.4	5002.49	4.71055	0.213683	23595.5	1365.33
	0	[PG (16:0)] 1-hexadecanoyl-sn-glycero-3-phospho-(1'-sn-glycerol)	39613.6	31899.5	1.24183	0.233964	8555.84	7910.04		24100.6	22024.9	1.09424	0.739679	11000.2	3598.39
	C00307	CDP-choline	100735	91873.5	1.09645	0.294732	6348.28	13428		95530.3	79244.3	1.20552	0.0591841	7216.03	11352.2
	0	[PC (16:1)] 1-(9Z-hexadecenoyl)-sn-glycero-3-phosphocholine	259265	347246	0.746633	0.0510416	20051.6	58458.3		196213	319306	0.614498	0.0290725	68924.5	32523.5
	C04230	[PC (16:0)] 1-hexadecanoyl-sn-glycero-3-phosphocholine	13300000	13850000	0.960289	0.437203	547723	1.1619e+06		8.96025e+06	11064488	0.809821	0.405571	4.07354e+06	2.11479e+06
	0	[PS (16:0)] 1-hexadecanoyl-sn-glycero-3-phosphoserine	4361.26	5518.72	0.790266	0.0573427	709.714	684.93		4907.45	4290.35	1.14383	0.583268	1770.75	1146.67
	0	[PE (20:4)] 1-(5Z,8Z,11Z,14Z-eicosatetraenoyl)-sn-glycero-3-phosphoethanolamine	129142	382245	0.33785	0.00833139	39944.1	96406.5		197316	449190	0.43927	0.000533842	53600.9	31534.9
	C00002	ATP	12986.7	6578.49	1.97411	0.134602	6345.72	2257.83		13776.6	5537.02	2.4881	0.182012	9520.36	2898.45
	0	[PC (17:0)] 1-(10Z-heptadecenoyl)-sn-glycero-3-phosphocholine	26971.7	31279.3	0.862286	0.406611	5905.21	7584.45		16952.5	21987.1	0.771017	0.139847	4804.18	3239.86
	0	[PC (18:1)] 1-(11Z-octadecenyl)-sn-glycero-3-phosphocholine	133861	123198	1.08656	0.681596	42294.7	24543.3		78243.6	84105	0.930307	0.733776	30742.7	7924.65
	C04230	LysoPC(17:0)	88777.6	75494.8	1.17594	0.0213484	5898.39	6237.15		59842.8	51440.9	1.16333	0.666053	34035.4	11351.5
	C04317	LysoPC(O-18:0)	18335.5	20287.1	0.903803	0.667456	5326.13	6777.31		11291.5	6644.88	1.69927	0.440752	8232.18	7676.52
	0	[PG (18:1)] 1-(9E-octadecenoyl)-sn-glycero-3-phospho-(1'-sn-glycerol)	128484	81714.8	1.57235	0.0201504	23535.9	16138.4		61422.6	54541.5	1.12616	0.607763	23613.8	6132.46
	C03916	1-Oleoylglycerophosphocholine	5.45121e+06	7.19236e+06	0.757918	0.00685846	657705	533552		4227907	5.81438e+06	0.727146	0.0575931	1.11124e+06	586482
	C00044	GTP	31226.5	17647.4	1.76946	0.202952	15425.4	10583.5		20031.1	6349.76	3.15462	0.185895	16023.7	2519.66
	0	[PS (18:1)] 1-(9Z-octadecenoyl)-sn-glycero-3-phosphoserine	58469.4	70914.1	0.824509	0.283381	18392	8521.59		52926.9	58714.5	0.901428	0.573668	16130.9	10567.9
	0	[PC (18:0)] 1-octadecanoyl-sn-glycero-3-phosphocholine	3.59389e+06	3.16168e+06	1.1367	0.168265	444104	313003		2.58095e+06	2.26089e+06	1.14156	0.709649	1.53845e+06	345061
	0	LysoPE(0:0/22:6(4Z,7Z,10Z,13Z,16Z,19Z))	264604	767857	0.344601	0.00649457	79930.3	181096		307299	637758	0.481842	0.00456301	99595.6	31361.7
	0	[PS (18:0)] 1-octadecanoyl-sn-glycero-3-phosphoserine	82233.9	87571.5	0.939049	0.814146	34918	25580.6		122279	113051	1.08163	0.728323	40396.1	30330.1
	C02249	Arachidonyl-CoA	5594.13	6579.74	0.850205	0.649076	3687.85	1602.25		8677.57	5166.11	1.67971	0.0453205	2270.69	1142.08
	0	LysoPE(0:0/22:5(4Z,7Z,10Z,13Z,16Z))	0	25485.5	0	0.00803684	0	8075.46		14931.6	39438	0.378609	0.000331967	4028.94	1729.32
	0	LysoPE(0:0/22:4(7Z,10Z,13Z,16Z))	24150.4	58172.9	0.415149	0.0450527	13825.5	21723.2		58777.5	91473	0.642566	0.0374159	18606.6	15758.8
	C00760	1-4-beta-D-Glucan	61682.7	91333.3	0.675358	0.484583	53904.8	58562.8		22734.1	22647.8	1.00381	0.991607	13559.1	7673.06
	0	Cys-Met-Phe-His	220328	129046	1.70736	0.21704	107795	73142.3		109675	84370.7	1.29992	0.315287	37016.2	26975.6
	C13050	Cyclic ADP-ribose	124985	87090.6	1.43512	0.0624984	21448.7	25094.5		93395.8	84005.9	1.11178	0.6368	20459.7	31380.3
	0	[PS (20:4)] 1-(5Z,8Z,11Z,14Z-eicosatetraenoyl)-sn-glycero-3-phosphoserine	8584.96	13330.3	0.644021	0.0576807	3311.8	1899.7		9033.4	12114.3	0.745679	0.032454	1744.25	1294.49
	C04230	[PC (20:0)] 1-eicosanoyl-sn-glycero-3-phosphocholine	26377.2	23536.8	1.12068	0.580106	8366.24	4637.38		13060	12017.5	1.08675	0.870006	11418.5	3103.76
	0	DG(14:1(9Z)/18:4(6Z,9Z,12Z,15Z)/0:0)	57292.7	90971.9	0.629785	0.405931	42074.9	61639.5		90893	55810	1.62861	0.442594	79222.6	10547.8
	0	Ganglioside GM3 (d18:0/14:0)	59370.1	91825.5	0.646554	0.572607	42626.7	97078.9		53513	53894.1	0.992929	0.986162	28219.3	31298.8
	C00195	[SP (18:0)] N-(9Z-octadecenoyl)-sphing-4-enine	4195.05	8878.76	0.472481	0.39831	6777.54	7742.24		25029.8	21639.6	1.15667	0.821345	27389	3408.78
	C04230	LysoPC(22:5(4Z,7Z,10Z,13Z,16Z))	30308.9	98261.3	0.308452	0.00663295	5798.89	22183		46337.5	110891	0.417866	0.00394354	9936	20728.7
	0	[PI (16:0)] 1-hexadecanoyl-sn-glycero-3-phospho-(1'-myo-inositol)	86138	137869	0.624779	0.201455	40312.8	58466.8		55187.1	52452.5	1.05214	0.918919	48282.1	12776.3
	0	[PI (18:0)] 1-octadecanoyl-sn-glycero-3-phospho-(1'-myo-inositol)	173257	297333	0.582703	0.0922939	81668.2	92825.5		160412	185655	0.864033	0.715308	119250	48852.1
	0	[PI (20:4)] 1-(5Z,8Z,11Z,14Z-eicosatetraenoyl)-sn-glycero-3-phospho-(1'-myo-inositol)	411109	710354	0.578739	0.0578331	122114	208731		309166	366087	0.844515	0.591111	183132	64147.7
	0	[SP (18:0)] N-(octadecanoyl)-sphing-4-enine-1-phosphate	10281.2	24876.8	0.413283	0.0444724	7670.46	8552.17		20022.8	21816.7	0.917775	0.696819	8291.66	1362.42
	C15661	A 80987	22865.8	16725.8	1.3671	0.472135	6264.4	14211.8		18770.5	21583	0.869689	0.78302	13643.6	13972.9
	0	ubiquinone-7	8542.98	12536.8	0.681431	0.538175	10492.7	5915.85		8103.78	12662.8	0.639965	0.110027	1108.76	4107.76
	C00004	NADH	256315	318218	0.805469	0.487956	69477.5	147720		249922	181730	1.37523	0.263836	92144.2	57112.6
	C00416	[GP (16:0/18:1)] 1-hexadecanoyl-2-(11Z-octadecenoyl)-sn-glycero-3-phosphate	74816.6	94553.2	0.791264	0.733398	94110.6	55838.8		73172.7	129742	0.563987	0.0271288	8042.58	29519.8
	0	[FA (32:0/2:0)] 1-(O-alpha-D-glucopyranosyl)-29-keto-(3R,31R)-dotriacontanediol	20454.5	17464.9	1.17118	0.461252	6899.96	2304.39		12308.9	12496.4	0.984994	0.975783	11178.4	2558.76
	C00882	Dephospho-CoA	78874.4	85969	0.917475	0.894218	51631.3	87166.4		28748.9	19554.8	1.47017	0.732564	43986.5	25325.4
	0	[GP (18:2/18:2)] 1,2-di-(9Z,12Z-octadecadienoyl)-sn-glycero-3-phosphate	19995.2	30242.3	0.661167	0.575005	28828.2	18470.3		38367.5	49262.4	0.77884	0.35148	18038.3	11172.5
	C00416	[GP (18:0/18:2)] 1-octadecanoyl-2-(9Z,12Z-octadecadienoyl)-sn-glycero-3-phosphate	20954.5	28901.8	0.725025	0.6455	27839.8	16700.3		26236.4	42749	0.613732	0.0279263	7925.14	8259.8
	C00350	PE(16:0/P-18:1(11Z))	12223.4	15880.4	0.769713	0.479526	6887.51	6835.47		36964.6	22815	1.62019	0.616833	50477.7	8277.05
	C13877	[PE (16:0/18:1)] 1-Hexadecanoyl-2-(9Z-octadecenoyl)-sn-glycero-3-phosphoethanolamine	4260.71	6367.02	0.669184	0.256847	1969.63	2685.71		14549.4	10146.3	1.43396	0.660211	17875.8	3748.49
	0	[PG (16:0/16:0)] 1,2-dihexadecanoyl-sn-glycero-3-phospho-(1'-sn-glycerol)	19280.4	34801.3	0.554014	0.312269	20972.6	18714.9		39305.9	44587.3	0.88155	0.584839	14988.8	10271
	C00350	PE(18:3(6Z,9Z,12Z)/P-18:1(11Z))	6705.94	10215.5	0.656451	0.207215	3128.78	3825.54		50297.9	23244	2.16391	0.456516	63157	9173.11
	0	[GP (18:0/20:4)] 1-octadecanoyl-2-(5Z,8Z,11Z,14Z-eicosatetraenoyl)-sn-glycero-3-phosphate (ammonium salt)	28559.5	37074.2	0.770332	0.734639	41550.3	22597.1		47233.6	59375.3	0.795508	0.388378	23036.7	10271.2
	C00350	PE(18:1(11Z)/P-18:1(11Z))	20420.8	26015.5	0.784947	0.485066	10635.1	10638.2		71621.6	40015.8	1.78983	0.558838	95580.6	16990
	0	[SP (24:0)] N-(15Z-tetracosenoyl)-sphing-4-enine-1-phosphate	37930.4	45403.3	0.835412	0.514074	14304.6	16104.5		33365.1	33615.6	0.99255	0.980939	17490.5	9415.67
	C00350	[PE (16:0/20:4)] 1-hexadecanoyl-2-(5Z,8Z,11Z,14Z-eicosatetraenoyl)-sn-glycero-3-phosphoethanolamine	4338.63	7685.62	0.564512	0.0869693	2726.12	1396.44		25575.4	14030.9	1.82279	0.47091	27827	5221.35
	C00350	[PE (18:0/18:2)] 1-octadecanoyl-2-(9Z,12Z-octadecadienoyl)-sn-glycero-3-phosphoethanolamine	4418.51	6215.82	0.710849	0.333135	2252.85	2560.88		15037	9671.53	1.55477	0.562767	16214	4329.25
	C00350	[PE (16:1/22:6)] 1-O-(1Z-hexadecenyl)-2-(4Z,7Z,10Z,13Z,16Z,19Z-docosahexaenoyl)-sn-glycero-3-phosphoethanolamine	12211.6	19673.7	0.620708	0.112503	5885.16	5453.79		77015.6	33502.9	2.29878	0.429479	95270.3	10926.4
	0	[PG (16:0/18:1)] 1-hexadecanoyl-2-(11Z-octadecenoyl)-sn-glycero-3-phospho-(1'-sn-glycerol)	77363.7	159287	0.485688	0.235978	89165.6	86777.2		198658	249372	0.796634	0.414172	93504.5	66475.8
	C00350	[PE (18:1/20:4)] 1-(1Z-octadecenyl)-2-(5Z,8Z,11Z,14Z-eicosatetraenoyl)-sn-glycero-3-phosphoethanolamine	13278.4	19881.7	0.66787	0.152733	5341.46	6023.52		104443	43862.7	2.38114	0.459276	142299	21898.9
	C00350	PE(20:0/dm18:0)	5320.65	10785	0.493337	0.254205	6754.04	5358.15		7935.58	14243	0.557155	0.142296	5543.35	4991.14
	C13880	[PS (16:0/18:1)] 1-hexadecanoyl-2-(9Z-octadecenoyl)-sn-glycero-3-phosphoserine	48084.8	83257.2	0.577545	0.273908	45377	36357.5		91269.3	127937	0.713392	0.0879443	30085.5	14360
	0	DG(22:0/24:1(15Z)/0:0)	12134.6	21589.4	0.562066	0.0737755	7255.14	3437.2		18648	17155.2	1.08701	0.706886	6220.3	4225.25
	C00350	[PE (16:0/22:6)] 1-hexadecanoyl-2-(4Z,7Z,10Z,13Z,16Z,19Z-docosahexaenoyl)-sn-glycero-3-phosphoethanolamine	11541.9	22779.2	0.506684	0.0369753	6482.56	5191.73		66526.6	31029.8	2.14396	0.422625	76253.8	11963.2
	C00350	PE(20:2(11Z,14Z)/18:3(6Z,9Z,12Z))	5698.96	9347.2	0.609697	0.100648	3168.59	1369.19		29831.7	14465.5	2.06227	0.465851	36688.7	5557.78
	C00350	[PE (18:0/20:4)] 1-octadecanoyl-2-(5Z,8Z,11Z,14Z-eicosatetraenoyl)-sn-glycero-3-phosphoethanolamine	19348.9	28398.4	0.681336	0.163724	7906.34	8220.94		141177	62089.9	2.27375	0.45887	185253	32740.9
	0	[PG (16:0/20:4)] 1-hexadecanoyl-2-(5Z,8Z,11Z,14Z-eicosatetraenoyl)-sn-glycero-3-phospho-(1'-sn-glycerol)	18854.2	38547.6	0.489116	0.272976	23902.1	22203.2		70611.2	73816.8	0.956573	0.880892	35430.9	19679.1
	0	[PG (18:1/18:1)] 1,2-di-(9Z-octadecenoyl)-sn-glycero-3-phospho-(1'-sn-glycerol)	8142.97	15754.7	0.51686	0.302831	10435.2	8498.15		20741.5	25967.3	0.798754	0.508033	12403.3	7863.98
	C06125	3-O-Sulfogalactosylceramide(d18	18889.8	33448.7	0.564739	0.239635	15340.2	16187.9		33880.2	33154.4	1.02189	0.938217	14124.4	11026.5
	0	[SP (26:0)] N-(17Z-hexacosenoyl)-sphing-4-enine-1-phosphate	10403	17696.3	0.587863	0.386889	5872.38	13861.3		10344.4	3859.45	2.68027	0.325756	9298.61	7718.89
	0	[SP (26:0)] N-(17Z-hexacosenoyl)-sphing-4-enine-1-phosphate	6741.65	4658.94	1.44703	0.0171809	995.847	735.399		4167.52	3131.17	1.33098	0.615161	3088.62	2376.88
	0	3-demethylubiquinol-9	19209.1	29225.4	0.657273	0.36931	16697.3	11825.5		16887.4	24807.1	0.680751	0.185364	8820.24	5302.33
	0	[PS (18:1/18:1)] 1,2-di-(9E-octadecenoyl)-sn-glycero-3-phosphoserine	173464	284990	0.608667	0.385966	195760	131795		304853	362689	0.840533	0.546914	154589	89507.8
	C02737	PS(18:0/18:1(9Z))	855075	1.15237e+06	0.742014	0.595385	907029	521102		652732	1.07758e+06	0.605739	0.0419866	116352	266819
	0	[PG (18:0/20:4)] 1-octadecanoyl-2-(5Z,8Z,11Z,14Z-eicosatetraenoyl)-sn-glycero-3-phospho-(1'-sn-glycerol)	13599	28423.3	0.478446	0.283651	17739.6	17874.4		58707	63260.7	0.928017	0.832396	36988.6	16248.2
	C00157	PC(20:0/P-18:1(11Z))	33122.5	42732.8	0.775109	0.270161	10231.5	12019.2		34597.2	14697.9	2.35389	0.120071	18693.3	6584.7
	0	[SP] (3'-sulfo)Galbeta-Cer(d18:1/16:0)	6001.92	9495.29	0.632095	0.385507	5670.25	4835.06		12483.5	14832.6	0.841631	0.492717	5810.1	2166.01
	0	[SP] (3'-sulfo)Galbeta-Cer(d18:1/24:1(15Z))	89721.5	161484	0.555605	0.228565	65836.8	83580.1		125902	119923	1.04986	0.87146	59901.7	36615.3
	0	1-20:2-2-18:3-phosphatidylserine	19303.2	33504.7	0.576134	0.366008	22768.8	17827		41018.6	48049.1	0.85368	0.581136	21804.6	8486.3
	0	[PC (2:0/2:0)] 1-(2E,6E-phytadienyl)-2-(2E,6E-phytadienyl)-sn-glycero-3-phosphocholine	107833	194785	0.553597	0.149725	83016.7	62957.3		121090	116288	1.04129	0.905381	52225.8	57176.8
	C02737	[PS (18:0/20:4)] 1-octadecanoyl-2-(5Z,8Z,11Z,14Z-eicosatetraenoyl)-sn-glycero-3-phosphoserine	201592	341675	0.590012	0.417862	261955	182588		387503	451857	0.857579	0.640788	226931	122882
	0	1-20:0-2-18:2-phosphatidylserine	17640.2	25495.3	0.691901	0.484689	17297.2	11761.3		20635.1	30696.3	0.672235	0.16067	10385.4	6465.74
	0	PS(18:1(9Z)/22:6(4Z,7Z,10Z,13Z,16Z,19Z))	24192.6	46570.3	0.519486	0.314301	30886.3	26465.3		71777.4	67532.8	1.06285	0.86502	43765.8	16321.8
	C02737	[PS (18:0/22:6)] 1-octadecanoyl-2-(4Z,7Z,10Z,13Z,16Z,19Z-docosahexaenoyl)-sn-glycero-3-phosphoserine	1.26678e+06	2.63977e+06	0.479884	0.226408	1.51304e+06	1.36074e+06		4.38046e+06	4.51e+06	0.971276	0.933904	2.68457e+06	1.20371e+06
	0	1-22:1-2-18:3-phosphatidylserine	80753.3	156698	0.515343	0.293499	98251.7	87849.8		285038	299466	0.951821	0.898994	199249	74937.4
	C00626	PI(16:0/20:4(5Z,8Z,11Z,14Z))	117416	215665	0.544437	0.258144	113392	108997		288004	307192	0.937537	0.821536	140092	79314.8
	C00626	PI(16:0/22:5(4Z,7Z,10Z,13Z,16Z))	53984.8	96715.1	0.558184	0.329125	62908.1	49568.6		179647	161114	1.11503	0.770339	109289	46437.2
	C00626	[PI (18:0/20:4)] 1-octadecanoyl-2-(5Z,8Z,11Z,14Z-eicosatetraenoyl)-sn-glycero-3-phospho-(1'-myo-inositol)	375906	762105	0.493248	0.202488	398282	363707		1.35954e+06	1.38265e+06	0.983281	0.964026	874470	413284
	C06125	3-O-Sulfogalactosylceramide(d18	177016	249984	0.708107	0.351798	102861	101623		197624	192089	1.02881	0.920382	81960.7	67252.7
	0	[SP] (3'-sulfo)Galbeta-Cer(d18:0/2-OH-24:1(15Z))	54159.6	69153.2	0.783183	0.443074	26988.2	24583.6		71183.7	67118.8	1.06056	0.856484	33969.4	26280

## Sheet: Table S6
Meek et al., Supplementary Table S6. HPLC-MS quantitation of neurotransmitters in brains of HPRT knock-out and wild-type control rats. Measurements (ng/g brain tissue) were made in tissue from brain regions; I : olfactory bulb, II: Hypothalamus; III: Pre-frontal cortex; IV: Midbrain; V: Hippocampus, Cortex and Striatum; VI: Cerebellum. The means, standard deviation, SEM and p values (t-test) comp…
Brain region I: Olfactory Bulb		Hydroxyindoleacetic acid	Epinephrine	Dihydroxyphenylacetic acid	Dopamine	Kynurenine	Hydroxyanthranillic Acid	Tryptophan	Serotonin	Norepinephrine	gamma-aminobutyric acid
	Control	19.6118	80.3673	13.1099	116.372	346.449	14933.2	19848.9	183.935	498.067	116001
	KO	9.29097	49.7443	13.1446	121.612	366.948	9896.22	14062.7	216.094	462.384	90514.6
	Control SD	20.4904	129.223	12.8875	175.171	296.667	23595.1	15547.3	145.837	219.415	83232.9
	KO SD	10.9019	50.0709	9.29262	148.751	372.928	19314.2	16288.2	123.418	113.122	97324.9
	Control SEM	6.83012	43.0742	4.29583	58.3902	98.8892	7865.04	5182.44	48.6123	73.1384	27744.3
	KO SEM	4.12054	18.925	3.51228	56.2227	140.954	7300.09	6156.35	46.6477	42.7562	36785.3
	p (t-test)	0.218842	0.528667	0.995105	0.949378	0.907324	0.646046	0.485124	0.640571	0.680795	0.590413
Brain region II: Hypothalamus
	Control	137.075	17.7292	86.1481	349.698	95.1376	25497.9	6248.71	434.121	813.705	34658.6
	KO	75.8829	23.6203	38.9465	477.877	62.106	26823.9	7497.23	356.163	783.056	46109.8
	Control SD	148.766	17.7624	110.668	166.572	137.792	24550.2	3507.46	217.76	260.834	8940.44
	KO SD	83.6563	29.9818	18.8861	225.387	31.4334	23516.4	2584.5	193.418	240.213	10228.8
	Control SEM	49.5887	5.9208	36.8894	55.524	45.9305	8183.4	1169.15	72.5868	86.9447	2980.15
	KO SEM	31.6191	11.3321	7.13828	85.1882	11.8807	8888.37	976.849	73.1051	90.792	3866.12
	p (t-test)	0.317129	0.655658	0.2421	0.234199	0.503755	0.914246	0.426255	0.462044	0.811036	0.036897
Brain region III: Pre-frontal cortex
	Control	60.79	9.84665	227.671	857.298	196.961	27532.1	7003.26	272.287	442.698	37432.1
	KO	74.5952	10.7623	129.046	813.035	185.211	21613.7	7352.01	239.933	527.143	45657.4
	Control SD	57.9299	12.0665	190.784	407.595	178.297	21606.4	4023.9	206.6	190.053	18506.8
	KO SD	73.4414	12.458	112.454	247.535	139.726	10482.2	2641.39	147.558	86.6928	12860.7
	Control SEM	19.31	4.02217	63.5946	135.865	59.4325	7202.15	1341.3	68.8665	63.351	6168.93
	KO SEM	27.7583	4.70867	42.5036	93.5596	52.8114	3961.91	998.35	55.7717	32.7668	4860.89
	p (t-test)	0.690748	0.88475	0.219364	0.792545	0.884625	0.485199	0.837848	0.720514	0.259854	0.312857
Brain region IV: Mid brain
	Control	75.8068	11.5345	7.56017	59.3137	249.925	61542.3	6329.05	461.585	712.821	24891.7
	KO	48.472	8.95757	7.15102	64.5658	72.7384	34295	4641.45	419.571	774.816	18147.7
	Control SD	60.0603	10.027	2.87022	32.4448	331.074	46662	1751.99	200.949	167.679	15780.7
	KOSD	37.6439	6.7001	2.7227	40.0656	50.0805	14342.3	1870.34	195.898	138.524	5507.64
	Control SEM	20.0201	3.34234	0.95674	10.8149	110.358	15554	583.995	66.9831	55.8929	5260.24
	KO SEM	14.2281	2.5324	1.02908	15.1434	18.9287	5420.87	706.921	74.0425	52.3573	2081.69
	p (t-test)	0.285129	0.54888	0.775378	0.782798	0.15012	0.129499	0.0893878	0.680674	0.431858	0.259802
Brain region V: Hippocampus & cortex
	Control	173.611	11.4597	104.296	375.624	425.274	153592	17781.2	116.497	566.983	88104.7
	KO	139.642	14.4408	49.8068	155.637	248.038	137654	21555	64.5628	522.667	65495.4
	Control SD	72.6774	8.16856	94.2031	118.18	439.372	57286.1	11647.9	44.2066	92.5162	43776.6
	KO SD	58.4226	16.0034	37.4533	102.734	149.059	65206.1	11793.2	26.635	125.714	15767.6
	Control SEM	24.2258	2.72285	31.401	39.3934	146.457	19095.4	3882.62	14.7355	30.8387	14592.2
	KO SEM	22.0817	6.04871	14.156	38.8298	56.3391	24645.6	4457.39	10.0671	47.5155	5959.57
	p (t-test)	0.317676	0.664479	0.142024	0.00141943	0.284455	0.618423	0.534326	0.0118996	0.450992	0.180559
Brain region VI: Cerebellum
	Control	46.2574	7.85097	2.7276	13.7904	201.079	52929.6	8279.67	45.1638	344.265	26993
	KO	11.5111	2.14121	1.99002	29.8704	103.212	44545.8	8056.42	55.5072	380.209	31022
	Control SD	32.3775	4.76294	0.812354	12.9562	306.807	44679	3409.36	22.6416	79.108	6496
	KO SD	10.1441	1.43723	0.965838	54.6002	124.491	40032.9	3371.4	18.8862	70.2106	13119
	Control SEM	10.7925	1.58765	0.270785	4.31874	102.269	14893	1136.45	7.54719	26.3693	2165.23
	KO SEM	3.83412	0.543222	0.365052	20.637	47.053	15131	1274.27	7.13829	26.5371	4958.4
	p (t-test)	0.607225	0.480192	0.131142	0.472317	0.403086	0.699029	0.897951	0.336432	0.353322	0.477039

## Sheet: Table S7
Meek et al., Supplementary Table S7. HPLC-MS analysis conditions used to standardise and quantify neurochemicals from rat brains. LOQ represents the limits of quantitation.
			MS2 conditions			MS3 conditions
		Analyte	Parent ion / m/z	Isolation width / m/z	Amplitude	Parent ion / m/z	Isolation / m/z	Amplitude	Fragments used for quantitation / m/z	Average calibration curve correlation coeff.	LOQ / ng/ml
		Dopamine	466.1	1	0.5	n/a	n/a	n/a	240.9; 344.0; 448.1	0.9964	2
		Dihydroxyphenylacetic acid	394.1	1	0.6	377.1	1	0.45	105.1; 226.9; 254.9; 359.0	0.9983	2
		Epinephrine	496.1	1	0.5	478.1	1	0.7	105.1; 356.1	0.9973	< 2
		Norepinephrine	482.1	1	0.5	464.1	1	0.5	105.1; 219.9; 342.1; 446.1	0.9988	2
		Tryptophan	309.1	1	0.5	n/a	n/a	n/a	159.0; 263.0; 290.9	0.999	8
		Serotonin	385.1	1	0.5	n/a	n/a	n/a	159.9; 263.9; 367.1	0.9983	8
		Kynurenine	417.2	1	0.5	399.1	1	0.4	249.9; 277.9; 371.0	0.999	8
		Hydroxyindole acetic acid	313	1	0.5	296	1	0.4	105.1; 146.9; 173.9; 249.9	0.9953	8
		Hydroxyanthranillic Acid	362	1	0.4	n/a	n/a	n/a	239.9	0.981	8
		Gamma-aminobutyric acid	208	1	0.5	n/a	n/a	n/a	105.1; 189.9	0.9987	30
		Caffeic Acid	406.1	1	0.4	n/a	n/a	n/a	105.1; 266.9	0.9972	2

## Sheet: Table S8
		Meek et al., Supplementary Table S8. List of compounds identified in LC-MS analysis that differ in HPRT knock-out rats compared with wild-type controls after averaging regions A and B of each animal. The KEGG ID, name, average levels of compounds in brains of KO and WT animals, the means for KO and WT animals, the ratio of KO:WT, and corresponding p values are presented. Compounds that have previ…
	Kegg ID		KO 1 A+B average	KO 3 A+B average	KO 5 A+B average	KO 7 A+B average	WT 2 A+B average	WT 4 A+B average	WT 6 A+B average	WT 8 A+B average	KO mean	WT mean	KO:WT ratio	ttest whole brain
	C06144	3-Butynoate	687850	472909	484232	553623	432150	300974	288067	330372	549653	337891	1.62672	0.0149055
	C01771	2-Butenoate	16787	14831	11318.8	10995.5	8495.66	3522.38	6979.25	8913.87	13483.1	6977.79	1.93228	0.0133043
	C08279	Tiglic acid	37692	33654.2	32104.3	44818	29676.9	26050	27525.9	22937.2	37067.1	26547.5	1.39626	0.02553
	C02718	N-Formiminoglycine	16777.4	10659.9	12393	13487	0	0	762.683	0	13329.3	190.671	69.9076	0.00172247
	C00258	D-Glycerate	14021.9	14338.2	15379.2	13962.4	13459.5	11580.4	12137.2	11150.7	14425.4	12082	1.19396	0.0105837
	C00519	Hypotaurine	22661.7	25433.1	23849.5	19452.2	20070	16413.1	18461.1	15147.4	22849.1	17522.9	1.30396	0.0194661
	C01546	2-Furoate	54844.1	47033.5	38446.1	38881.3	24681.1	20360.1	21423.4	22956.8	44801.2	22355.4	2.00405	0.00826136
	C03912	(S)-1-Pyrroline-5-carboxylate	14001.1	12016	12784.8	12834	8769.05	9174.64	9632.52	7652.9	12909	8807.28	1.46572	0.000437116
	C00429	5,6-Dihydrouracil	110225	43828.5	55575.2	69777	28519	22785.2	12002.9	27151.9	69851.4	22614.7	3.08875	0.0427764
	C02421	Isonicotineamide	637511	587508	591419	563018	530385	414984	534835	411308	594864	472878	1.25796	0.0303246
	C17929	4-methylhistamine	2836.59	2509.5	2156.73	3201.55	9141.82	4806.56	6711.83	5960.05	2676.09	6655.06	0.402114	0.0194713
	C07287	Sulcatone	964.852	802.678	1040.88	1109.4	2452.92	3523.79	2909.14	1954.26	979.452	2710.03	0.361417	0.0122415
	C16621	1-Methyl-4-nitroimidazole	3531.59	3614.68	2826.82	3095.23	0	0	0	0	3267.08	0	#DIV/0!	0.000400798
	C05516	5-Amino-4-imidazole carboxylate	6205.84	4786.09	3325.74	8217.42	760.513	0	0	0	5633.77	190.128	29.6314	0.0121908
	C07512	Tetraethylammonium	5280.52	6983.66	6566.35	8016.87	9559.88	9071.47	13362.4	10004	6711.85	10499.4	0.639258	0.0211595
	C00149	(S)-Malate	4.31981e+06	3.62522e+06	3.84631e+06	4.13862e+06	3.82963e+06	3.28269e+06	3.20084e+06	3.08731e+06	3.98249e+06	3.35012e+06	1.18876	0.0311387
	0	[FA (8:1)] 7-octenoic acid	2422.15	2513.1	3267.21	4126.45	4446.75	5522.81	4513.42	3693.12	3082.23	4544.02	0.678304	0.0367583
	C10172	Stachydrine	19255.6	22255.1	19138.1	15967.4	15331.5	10896.1	10227.3	12857.1	19154	12328	1.5537	0.00759232
	C01035	4-Guanidinobutanoate	1.01546e+06	871493	868089	997691	681695	615988	619695	633117	938183	637624	1.47137	0.00240705
	C10144	Fagomine	2437.22	2616.83	2637.65	2234.6	2137.4	2154.28	1636.6	2014.78	2481.57	1985.77	1.24968	0.0190471
	0	1-Methylhypoxanthine	9756.31	5136.43	6011.33	7087.82	4072.56	3259.19	3225.2	3302.47	6997.97	3464.86	2.0197	0.0360892
	C04435	(Z)-2-Methyl-5-isopropylhexa-2,5-dienal	5822.83	1832.4	2556.1	2256.59	7154.35	8887.55	7148.34	8797.2	3116.98	7996.86	0.389775	0.00660161
	C06177	Retronecine	1725.61	1537.68	1455.64	1571.9	1955.83	1670.08	2153.43	2063.44	1572.71	1960.69	0.802118	0.025443
	C00337	(S)-Dihydroorotate	4594.93	2889.08	1738.04	3202.34	840.179	246.389	0	691.93	3106.1	444.625	6.98589	0.0154039
	C01601	Nonanoic acid	136802	173838	313770	246670	276309	467444	376857	368785	217770	372349	0.584855	0.0315801
	0	DL-2-Aminooctanoicacid	230174	172326	213682	88183.5	65196.9	34217	33369.7	86070.2	176091	54713.5	3.21843	0.0243305
	C00993	D-Alanyl-D-alanine	97422.4	82598.5	98990.2	68296.8	53550.8	66063	59782.6	62858.2	86827	60563.7	1.43365	0.028868
	C02728	N6-Methyl-L-lysine	667149	693029	791776	552899	582084	501944	461363	458756	676213	501037	1.34963	0.0287013
	C05946	D-4-Hydroxy-2-oxoglutarate	6411.52	5413.25	4633.4	6012.8	4150	3982.72	3893.08	3556.43	5617.74	3895.56	1.44209	0.0164401
	C03979	2-Dehydro-3-deoxy-L-rhamnonate	294100	259422	237573	320311	220975	192690	204069	185535	277852	200817	1.3836	0.0176482
	C18027	(4R,7S)-7-isopropyl-4-methyloxepan-2-one	1209.02	2092.42	2029.77	1676.44	2167.84	2864.54	2453.85	2414.02	1751.91	2475.06	0.707825	0.0305677
	C01571	Decanoic acid	37260	45070.4	36725.4	54452.4	51772.9	77734.5	67898.7	57465.9	43377.1	63718	0.680766	0.0316017
	C05422	L-Dehydroascorbate	459811	320846	455986	331131	279872	248635	279882	238947	391944	261834	1.49692	0.0375242
	C00439	N-Formimino-L-glutamate	29411.2	20801.3	27920.9	27129	20373.1	15453.1	19864.5	18651	26315.6	18585.4	1.41593	0.0179576
	C14570	Dimethyl adipate	1661.44	975.717	3325.22	2027.32	3340.49	3172.82	5428.46	4225.8	1997.42	4041.89	0.49418	0.0288017
	0	[FA hydroxy(9:0)] 2-hydroxy-nonanoic acid	946.319	1043.56	1211.5	1551.2	1418.19	2705.47	1900.56	1963.45	1188.15	1996.92	0.59499	0.0475734
	0	nonulose 9-phosphate	31696.5	25168.9	37023.6	40597	22951.4	21717.3	22337.8	22993.1	33621.5	22499.9	1.49429	0.0447578
	0	alpha-aminopimelate	6701.28	6732.74	7664.59	5713.01	5513.97	4910.2	4513.26	5616.51	6702.91	5138.48	1.30445	0.0207676
	C10454	Eugenol methyl ether	1449.24	2677.29	1776.28	2638.14	2802.17	5640.28	5606.01	3902.19	2135.24	4487.66	0.475802	0.0344842
	C02262	D-Galactosamine	9576.49	5770.53	6162.85	6296.2	4658.25	4195.29	3329.65	4927.84	6951.52	4277.76	1.62504	0.0490426
	C05380	Nicotinurate	3933.05	4396.76	3550.23	4201.9	3543.81	3193.83	3232.28	3404.85	4020.48	3343.69	1.20241	0.026544
	C00588	Choline phosphate	15750000	13600000	14750000	13950000	1.30045e+07	12500000	12450000	13900000	14512500	1.29636e+07	1.11948	0.0421021
	0	[FA (11:0)] undecanoic acid	4873.51	7755.61	8470.65	8207.51	9056.69	15023.5	13639	11246.4	7326.82	12241.4	0.598528	0.024811
	C03871	L-2-Amino-6-oxoheptanedioate	8642.67	6346.24	7606.8	8226.71	4267.82	5668.75	4695.53	3064.44	7705.6	4424.13	1.74172	0.00435341
	C00158	Citrate	178021	149364	131914	122205	84880.6	68472.6	70157.7	75745.6	145376	74814.1	1.94316	0.00746766
	C01616	Tauropine	24671.8	21358.2	18769.1	23079.9	19447	18057.9	13507.8	11472.7	21969.7	15621.3	1.40639	0.0356775
	C02997	N-Acetyl-L-histidine	7823.68	8131.33	6186.44	7402.09	5512.69	6889.84	5542.89	5815.69	7385.88	5940.28	1.24336	0.0382387
	0	cis-(homo)2aconitate	4431.48	7338.01	2470.07	4712.1	6274.96	9403.75	8585.93	7382.58	4737.91	7911.81	0.598841	0.0445511
	C14566	Diethyl adipate	804.186	1097.78	1385.19	1040.92	1801.98	1464.03	1605.84	1397.38	1082.02	1567.31	0.690367	0.0194047
	0	Leu-Ala	231575	220494	269114	181770	166073	116539	126854	139769	225738	137309	1.64402	0.00868304
	0	[FA (14:2)] 5,8-tetradecadienal	12410.9	3830.67	3337.46	2541.52	13437.3	21780.4	16343.8	15960.2	5530.13	16880.4	0.327607	0.00901241
	0	P-DPD	21867.6	14278.9	15676	17548.7	6283.32	4120.88	4001.07	5648.51	17342.8	5013.44	3.45926	0.00283433
	C16640	CAI-1	6275.28	7611.11	8974.41	8583.33	8454.12	12670.1	10821	11171.5	7861.03	10779.2	0.729278	0.0375299
	0	Val-Val	14412.6	13908.5	15413.6	11754.6	9781.59	7527.45	8770.14	8692.63	13872.4	8692.95	1.59582	0.00237078
	C08317	12-Hydroxydodecanoic acid	1106.72	1646.16	1367.26	1567.82	2491	1704.6	2710.36	1899.91	1421.99	2201.47	0.645929	0.0380568
	0	L-Ala-L-Glu	196157	167218	218982	201434	327013	295272	274466	266048	195948	290700	0.674056	0.00183359
	C01118	O-Succinyl-L-homoserine	10570.8	6674.72	10760.8	9215.88	22929.5	11384.3	18087.3	15746.3	9305.54	17036.8	0.546201	0.0415667
	C06424	Tetradecanoic acid	155086	166489	171999	178398	247474	272790	265830	226540	167993	253158	0.663587	0.001318
	C02862	O-Butanoylcarnitine	1.17396e+06	788054	944407	1.00866e+06	795907	506712	474740	521452	978771	574703	1.70309	0.0101512
	C03794	N6-(1,2-Dicarboxyethyl)-AMP	80739.1	72066.2	102483	76082.8	58585	56254.7	50503.2	49825.8	82842.8	53792.2	1.54005	0.0186306
	C04390	N6-Acetyl-LL-2,6-diaminoheptanedioate	14898.3	10694.4	10181.1	12611	10551	8627.5	7930.45	7059.08	12096.2	8542.01	1.41608	0.0385835
	C03415	N2-Succinyl-L-ornithine	182907	224510	195380	204299	127378	116619	120597	110681	201774	118819	1.69817	0.000989829
	0	Glu-Ser	21004.9	12538.8	14016.7	19236	2151.41	1925.43	1630.51	2036.2	16699.1	1935.89	8.62608	0.00528479
	0	Asp-Leu-Met-Cys	74815.2	77462.2	62972.6	69134.9	2886.22	2062.03	2255.12	1867.08	71096.2	2267.61	31.3529	0.000211708
	C06185	Slaframine	192037	135001	147937	154443	128632	107172	95923.9	111722	157354	110863	1.41937	0.0231593
	C03366	5-Phosphonooxy-L-lysine	6093.33	5398.07	6918.84	8115.35	0	0	0	0	6631.4	0	#DIV/0!	0.00146662
	0	2-isocapryloyl-3R-hydroxymethyl-&gamma;-butyrolactone	2071.72	2124.8	3226.34	3020.5	4998.04	14723.9	9918.28	9589.06	2610.84	9807.32	0.266213	0.0346431
	C16665	[FA methyl(14:0)] 12-methyl-tetradecanoic acid	29400	35465.8	33819.6	33320.8	40009.5	51631.7	50169.1	47808.9	33001.5	47404.8	0.696164	0.00590447
	C00299	Uridine	264218	192897	193638	210712	191907	150409	122652	167705	215367	158168	1.36163	0.0429854
	0	2-Methylbutyroylcarnitine	35024	29384.9	34720.4	30135.7	28473.6	22036.6	18342.8	23098	32316.2	22987.7	1.4058	0.0130661
	0	N-(octanoyl)-L-homoserine	175939	136295	183259	139682	123851	77991.9	71643.4	82626.6	158794	89028.3	1.78363	0.00622783
	C01136	S-Acetyldihydrolipoamide	235440	141245	176532	191335	511717	349933	333308	385318	186138	395069	0.471154	0.00791673
	C11623	Triton X-100	2253.62	2175.25	1990.18	2282.08	1413.56	1973.44	1806.38	1947.21	2175.28	1785.15	1.21855	0.0486927
	C05512	Deoxyinosine	6675.58	2573.45	2730.35	4652.55	0	0	0	0	4157.98	0	#DIV/0!	0.0228971
	C08362	(9Z)-Hexadecenoic acid	215645	183743	198446	222165	303787	369762	345680	371407	205000	347659	0.589658	0.000704795
	C00670	sn-glycero-3-Phosphocholine	48250000	44800000	38150000	41500000	37850000	34850000	33200000	39150000	43175000	36262500	1.19062	0.0424112
	0	[FA (6:0)] O-hexanoyl-R-carnitine	56976.6	45024.1	45514.1	65244.2	41457	24051.1	21323	28585.8	53189.7	28854.2	1.8434	0.0104402
	0	Leu-Lys	269875	290361	266052	236624	209297	155775	151972	200595	265728	179410	1.48112	0.00426928
	C02827	D-Glucose 6-sulfate	4016.28	4110.78	3997.2	3622.82	2845.88	3043.4	2803.18	2241.72	3936.77	2733.55	1.44017	0.00190303
	C00092	D-Glucose 6-phosphate	186557	130803	96654.4	104064	63092.4	38678.6	48961.9	54783.9	129520	51379.2	2.52086	0.0275842
	0	Glu-Leu	132792	95208.1	92051.1	100810	80895.4	64314.4	65711.6	81398.7	105215	73080	1.43973	0.0328422
	C12100	omega-Cyclohexylundecanoic acid	25473.1	24006.4	25020.6	31042.2	30775.3	37307.4	35699.3	38180.7	26385.6	35490.7	0.743452	0.00732604
	0	Glutarylcarnitine	14555.7	15384.8	18441.6	16054	12843.2	7343.29	8728.4	9376.42	16109	9572.83	1.68278	0.00500725
	0	[FA hydroxy(10:0)] N-(3S-hydroxydecanoyl)-L-serine	6926.48	5228.1	6399.44	6927.02	5865.38	4305.73	4389.14	4036.56	6370.26	4649.2	1.37018	0.0242143
	C08249	Pyrimidine 5'-deoxynucleotide	81533	56188.8	60102.8	71381.2	56001	36630.1	32450.8	55787.6	67301.4	45217.4	1.4884	0.0403769
	C04867	Methyl (2E,6E)-(10R,11S)-10,11-epoxy-3,7,11-trimethyltrideca-2,6-dienoate	6411.81	4000.24	4764.95	4258.65	3967.63	1423.35	1897.32	1985.04	4858.92	2318.33	2.09586	0.0174788
	C00712	[FA (18:1)] 9Z-octadecenoic acid	2.76893e+06	2780657	2.45212e+06	2.90697e+06	3.92637e+06	5095570	5.19702e+06	5.09713e+06	2.72717e+06	4.82902e+06	0.564746	0.00382261
	C03838	5'-Phosphoribosylglycinamide	8906.52	8539.3	7521.68	9890.87	0	0	0	0	8714.59	0	#DIV/0!	0.00038622
	0	Orotidine	7979.48	6139.05	5651.42	6242.12	3275.78	1908.75	1809.21	3003.45	6503.02	2499.3	2.60194	0.00100084
	C13838	[FA methyl(18:0)] 11R,12S-methylene-octadecanoic acid	6862.05	9114.85	7713.14	7409.24	8924.38	13350.5	13548.4	13666.6	7774.82	12372.5	0.628397	0.0209723
	C02934	[SP] 3-dehydrosphinganine	24855.4	20831.2	9323.53	16225.4	24207.1	27612.6	33673.3	36508	17808.9	30500.2	0.583893	0.0277144
	C00219	[FA (20:4)] 5Z,8Z,11Z,14Z-eicosatetraenoic acid	9.96894e+06	1.04364e+07	8.5126e+06	1.1154e+07	11557854	1.3874e+07	1.37953e+07	13052447	1.0018e+07	13069911	0.766492	0.00763146
	C16522	Icosatrienoic acid	48965.5	49075.6	53150.1	73925	121638	137949	119535	125428	56279	126138	0.446172	0.000142078
	C16525	Icosadienoic acid	15693.6	18721.7	16462.8	19413.2	27400.4	33429.8	33297.1	33929.3	17572.8	32014.2	0.548908	0.000565639
	C16526	[FA (20:0)] 11Z-eicosenoic acid	69138	78710.9	62195.4	75945.3	104068	152953	140913	137700	71497.4	133909	0.533927	0.0060339
	C06425	[FA (20:0)] eicosanoic acid	11642.8	20669.8	10935.4	14728.7	20109.8	31962.8	37694.6	23908	14494.2	28418.8	0.510021	0.0300382
	C14717	[FA oxo(4:0)] 11-oxo-5Z,9,12E,14E-prostatetraenoic acid	4432.01	6544.62	11877.4	9833.57	2841.1	3453.18	2115.05	2080.67	8171.9	2622.5	3.11607	0.0417649
	C00055	CMP	24375.3	22976.2	24329.1	25616.6	19433.2	21072.1	18232.5	17647.9	24324.3	19096.4	1.27376	0.00188131
	C00105	UMP	184888	204773	146476	119013	72612.2	75192	62960.8	66483.9	163788	69312.2	2.36304	0.0150479
	0	[FA (18:0)] N-(9Z-octadecenoyl)-ethanolamine	12360.4	10218.8	4337.51	6988.19	14369.6	21228.5	18524.1	20896.3	8476.23	18754.6	0.451954	0.00504221
	C13914	N,N-Dimethylsphing-4-enine	540.886	1526.33	920.188	1032.34	2710.68	3002.23	3738.55	3216.27	1004.94	3166.93	0.317322	0.000349919
	C06429	Docosahexaenoicacid	1018741	998682	875263	1.12519e+06	1.48752e+06	2.01774e+06	2.14211e+06	2.27639e+06	1.00447e+06	1.98094e+06	0.507066	0.00802228
	C00575	3',5'-Cyclic AMP	61568	74931.4	52340.7	50763.3	39939.5	26779.2	32993.2	36318.1	59900.8	34007.5	1.7614	0.0113335
	C11896	Taxa-4(20),11(12)-dien-5alpha-yl acetate	58288.3	60419.6	76548.1	82700.8	155177	159856	199002	193764	69489.2	176950	0.392706	0.000607431
	C00003	NAD+	526440	409689	432779	380011	359948	266226	362874	278879	437230	316982	1.37935	0.0269855
	C16527	[FA (22:4)] 7Z,10Z,13Z,16Z-docosatetraenoic acid	211903	196596	193329	224200	367941	414643	515068	502767	206507	450105	0.458797	0.00514988
	C01225	sn-glycero-3-Phospho-1-inositol	28220.8	25164.7	23324.1	23297.9	46714.3	44869.9	51539.9	50068.8	25001.9	48298.2	0.517657	3.08278e-05
	0	Asp-Asp-Pro	25254.3	24566.2	17785.9	24929.2	2761.41	1826.43	3330.07	0	23133.9	1979.48	11.6869	0.000410453
	C01367	3'-AMP	1.01272e+07	9626407	9.61093e+06	8.52449e+06	8.55346e+06	8.16832e+06	8.58866e+06	7635499	9.47224e+06	8.23648e+06	1.15003	0.0269214
	C01134	Pantetheine 4'-phosphate	12697.7	10693.4	10377.3	10846.2	20814.1	20753.2	25241.5	20939	11153.6	21936.9	0.508441	0.000654661
	0	[FA (12:0)] 12-[3]-ladderane-dodecanoic acid	6317.07	9831.72	11045.7	9842.49	20213.2	20902.3	24253.9	24620	9259.24	22497.4	0.41157	0.000135909
	0	Pro-Pro-Arg	2213.85	1995.3	2552.33	2288.55	1885.1	1513.37	1245.91	1898.91	2262.51	1635.82	1.3831	0.0207737
	C00255	Riboflavin	9181.17	14229	13318.1	11995.1	22005.9	21592.2	24935.4	18516.4	12180.8	21762.5	0.559717	0.00153678
	C00021	S-Adenosyl-L-homocysteine	114455	80275.7	109783	115136	164290	152534	164231	173922	104912	163744	0.640709	0.00212237
	C02528	[ST hydrox] 3alpha,7alpha-Dihydroxy-5beta-cholan-24-oic Acid	7869.39	8988.93	6044.87	11105.3	0	3721.24	985.565	6817.8	8502.13	2881.15	2.95095	0.0270599
	C00015	UDP	32397.2	35287	30739.8	31494.8	19318.3	21513.7	21656.3	20512.6	32479.7	20750.2	1.56527	0.000224007
	C01192	Palmitoylglycerone phosphate	2715.93	2669.58	1991.55	2381.22	2935.35	4546.36	3917.96	3675.86	2439.57	3768.88	0.647293	0.0197951
	0	[FA (20:4)] N-(5Z,8Z,11Z,14Z-eicosatetraenoyl)-taurine	16501.3	16317.1	14129.7	16848	20127.9	23483.9	19558.1	21153.1	15949	21080.7	0.756569	0.00385246
	C00008	ADP	283144	314739	224848	138487	87897.8	115956	103702	122950	240305	107627	2.23276	0.0389871
	C00416	LPA(0:0/18:1(9Z))	64870.6	76550.6	52352.6	67007.1	75980.1	101831	103616	106891	65195.2	97079.7	0.671564	0.0126756
	0	[GP (20:4)] 1-(5Z,8Z,11Z,14Z-eicosatetraenoyl)-sn-glycero-3-phosphate	7535.17	8665.96	7216.84	8121.43	12668.2	15108.8	16737.5	15531.6	7884.85	15011.5	0.525253	0.0017285
	C04230	[PC (14:0)] 1-tetradecanoyl-sn-glycero-3-phosphocholine	74757	63045.1	57103.3	69782.4	86283.3	84796.9	76951.4	75031.3	66172	80765.7	0.819308	0.0249848
	0	[PE (18:1)] 1-(9Z-octadecenoyl)-sn-glycero-3-phosphoethanolamine	158994	125541	109782	151783	198089	243272	246932	224061	136525	228089	0.59856	0.0012403
	0	[PC (16:1)] 1-(9Z-hexadecenoyl)-sn-glycero-3-phosphocholine	257393	203226	182599	267738	320419	383092	331764	297828	227739	333276	0.683335	0.00876946
	0	[PE (20:4)] 1-(5Z,8Z,11Z,14Z-eicosatetraenoyl)-sn-glycero-3-phosphoethanolamine	161549	151568	155955	183843	361791	413221	459085	428775	163229	415718	0.392643	0.000444579
	C03916	1-Oleoylglycerophosphocholine	5.07627e+06	5.19926e+06	4.06955e+06	5.01315e+06	5.80452e+06	6.99009e+06	6.30206e+06	6.91682e+06	4.83956e+06	6.50337e+06	0.744162	0.0048165
	0	LysoPE(0:0/22:6(4Z,7Z,10Z,13Z,16Z,19Z))	293927	271229	260460	318190	556213	798435	733346	723234	285951	702807	0.40687	0.00282661
	0	LysoPE(0:0/22:5(4Z,7Z,10Z,13Z,16Z))	7893.82	4503.5	8684.68	8781.16	28261.6	33008.4	37589.2	30988	7465.79	32461.8	0.229987	0.000184832
	0	LysoPE(0:0/22:4(7Z,10Z,13Z,16Z))	43578.1	38253.5	37791.1	46233.2	67833.6	80978.8	75607.1	74872.4	41463.9	74823	0.554161	9.57892e-05
	C13050	Cyclic ADP-ribose	118956	99057.1	119838	98911.5	83505	81723.5	106239	70725.1	109190	85548.2	1.27636	0.0494035
	0	[PS (20:4)] 1-(5Z,8Z,11Z,14Z-eicosatetraenoyl)-sn-glycero-3-phosphoserine	8005.07	11221	7969.7	8040.96	10611.5	13599.2	12849.6	13828.8	8809.18	12722.3	0.692421	0.0116067
	C04230	LysoPC(22:5(4Z,7Z,10Z,13Z,16Z))	40673.4	36611.5	35139.5	40868.4	82134.5	95009.5	113110	128050	38323.2	104576	0.366462	0.00650829
	0	[PI (18:0)] 1-octadecanoyl-sn-glycero-3-phospho-(1'-myo-inositol)	225023	144396	157093	140827	249679	202683	233426	280188	166835	241494	0.690844	0.0275008
	0	[PI (20:4)] 1-(5Z,8Z,11Z,14Z-eicosatetraenoyl)-sn-glycero-3-phospho-(1'-myo-inositol)	487866	289331	311866	351488	628101	468005	464987	591789	360138	538220	0.669127	0.0271142
